# Supplementary material for: Elementary effects for models with dimensional inputs of arbitrary type and range: Scaling and trajectory generation
Source: PLoS One. 2023 Oct 25;18(10):e0293344. doi: 10.1371/journal.pone.0293344 (PMC10599590; doi:10.1371/journal.pone.0293344)
Supplement: S2 File — Code (in the XL language) used to obtain the numerical results. (ZIP) [file pone.0293344.s002.zip]

Archive with 2 entries (2 files):
- EE_TestModel_main.rgg
- elementaryEffects.rgg
