# Supplementary material for: Elementary effects for models with dimensional inputs of arbitrary type and range: Scaling and trajectory generation
Source: PLoS One. 2023 Oct 25;18(10):e0293344. doi: 10.1371/journal.pone.0293344 (PMC10599590; doi:10.1371/journal.pone.0293344)
Supplement: S2 File — Code (in the XL language) used to obtain the numerical results. (ZIP) [file pone.0293344.s002.zip › EE_TestModel_main.rgg]

/* 	This is a 'clean' version, part of the supplementary materials of the paper ‘Elementary Effects for models with dimensional inputs of arbitrary type and range: scaling and trajectory generation’ 
	Note that this is a .rgg file, and not a Java-file. It is meant to be ran on the 
	plant-modelling platform GroIMP.
*/
import java.io.*;
import java.util.*;
import static elementaryEffects.*;
import org.apache.commons.math3.util.MathArrays;

// Before run, set all "// ** SET **"

	/*** ************************ ***/
	/*** ************************ ***/
	/*** 	  INITIALIZATION	  ***/	
	/*** ************************ ***/
	/*** ************************ ***/
	
// input variables
	static double[] X_double = new double[10]; // ** SET ** 
	static int[] X_int = new int[0]; // ** SET **
	static boolean[] X_boolean = new boolean[0]; // ** SET **
	static double[] a_saltelli = new double[X_double.length];
//int k = X_double.length + X_boolean.length + X_int.length;

// output variables
	static int outputLength = 1;
	private double[] Y = new double[outputLength]; // ** SET **

// internal parameters
	private int simnr;
	private int stepnr;
	private int maxsteps = 1; // ** SET **
	private double[] randnorm = new double[100];
	private double[] deltaG6 = new double[50*X_double.length];

// datasets
	const DatasetRef outputData = new DatasetRef("Model outputs");

// EE object
	ElementaryEffects eeobj = new ElementaryEffects();
	private int nrSims;
	
// Saltelli Sti experiment replication
static int burninAmount = 0;
static int counter = 0;
static double[][] STiEstimate = new double[50][X_double.length]; 
static double[] STiNumApprox = new double[X_double.length]; 
private double MAE = 0;
private double[] MAEG6 = new double[9];
private double[] STiExactKfun = calcSTiEstimate(X_double.length); 
private double[][] STiExactMatrix = new double[50][X_double.length]; 
private double[] STiExactG6fun = calcSTiG6fun(X_double.length); 
private double[] STiExact6dimfun = calcSTi6dimfun();
static int[] rankingXi = new int[X_double.length];
static int[] rankingMu = new int[X_double.length];
static double[] kendallCoeff = new double[2]; 		// kendall correlation coefficient based on xi- and mu-rankings
static double[] pearsonCoeff = new double[2];		// pearson correlation coefficient using savage scores, based on xi- and mu-rankings
private boolean G6fun = false; //if true, then do sims for G6 function instead of K-fun
private boolean sixdim = false; // if true and g6fun=false, then do sims for 6dim function.

	/*** ************************ ***/
	/*** ************************ ***/
	/*** 	METHODS & MODULES     ***/	
	/*** ************************ ***/
	/*** ************************ ***/

public void run ()
{
	//println("simnr begin  run()" + simnr);
	if (simnr == 0 && stepnr == 0) {
		if(carryOutElemEffAnalysis == true) {
			eeobj.elementaryEffectsReadInParamBounds();		// read in parameter bounds from CSV file
			//
			eeobj.elementaryEffectsTrajectoriesEOT();// EOT
			//eeobj.elementaryEffectsTrajectoriesStandardSobRad(); // ‘Standard’ Sobol radial
			//eeobj.elementaryEffectsTrajectoriesStandardRdRad();// ‘Standard’ Rd radial
			//eeobj.elementaryEffectsTrajectoriesStandardSobWind(); // ‘Standard’ Sobol winding
			//eeobj.elementaryEffectsTrajectoriesStandardRdWind(); // ‘Standard’ Rd winding
			//eeobj.elementaryEffectsTrajectoriesPinnedSobRad();// ‘Pinned’ Sobol radial
			//eeobj.elementaryEffectsTrajectoriesPinnedRdRad();// ‘Pinned’ Rd radial
			//
			eeobj.elementaryEffectsSetNextParameterPoint(simnr); //Set first set of parameters
			nrSims = eeobj.elementaryEffectsGetNrSims(); println("nrSims = " + nrSims);
		}
		init(); 
	} 
		// step through time using step()
	if (stepnr < maxsteps){
		//println("stepnr pre" + stepnr);
		step();	
		stepnr++;
	}
	//end of simulation
	if(stepnr == maxsteps && simnr < nrSims-1){
		// add outputdata to dataset 
		outputData.addRow();
		for(int j=0; j<Y.length; j++) {
			outputData.getRow(simnr).set(j, Y[j]);
		}
		// Reset
		simnr++;
		eeobj.elementaryEffectsSetNextParameterPoint(simnr); // set next point 
		stepnr = 0;
		//reset();
		[
			(* f:F --> ^ *) ==>> ;
			Axiom ==> A(X_double[0]);
		]; 
	} else if (stepnr == maxsteps && simnr == nrSims-1) { // after final simulation
		outputData.addRow();
		for(int j=0; j<Y.length; j++) {
			outputData.getRow(simnr).set(j, Y[j]);
		}
		exportData(outputData);
		eeobj.elementaryEffectsCalcEffectsWinding(); // For EOT and QR winding designs
		//eeobj.elementaryEffectsCalcEffectsRadial(); // For QR radial designs
		eeobj.elementaryEffectsCalcMeasures();
		//kendallCoeff = kendallCoefficient();
		//pearsonCoeff = pearsonCoefficient();
		//println("Kendall correlation coefficient of rankings ([xi,mu]-based): " + Arrays.toString(kendallCoeff));
		//println("Pearson correlation coefficient of savage scores of rankings ([xi,mu]-based): " + Arrays.toString(pearsonCoeff));
		println("Finished simulations");
		simnr++;
	}
	
//for(int jjj = 0; jjj<9; jjj++){	
	/** following is for replicating Saltelli's tests of radial vs winding design **/
	/*while(counter<50){
		//println(counter);
		if (simnr == 0 && stepnr == 0) {
			if(carryOutElemEffAnalysis == true) {
				eeobj = new ElementaryEffects();
				eeobj.elementaryEffectsReadInParamBounds();		// read in parameter bounds from CSV file
				//
				//eeobj.elementaryEffectsTrajectoriesEOT();// EOT
				eeobj.elementaryEffectsTrajectoriesStandardSobRad(); // ‘Standard’ Sobol radial
				//eeobj.elementaryEffectsTrajectoriesStandardRdRad();// ‘Standard’ Rd radial
				//eeobj.elementaryEffectsTrajectoriesStandardSobWind(); // ‘Standard’ Sobol winding
				//eeobj.elementaryEffectsTrajectoriesStandardRdWind(); // ‘Standard’ Rd winding
				//eeobj.elementaryEffectsTrajectoriesPinnedSobRad();// ‘Pinned’ Sobol radial
				//eeobj.elementaryEffectsTrajectoriesPinnedRdRad();// ‘Pinned’ Rd radial
				//
				// calculate Yb outputs for saltelli test and shuffle a-vector for g6 fun intermezzo
				if(X_double.length==10){
					if(G6fun == true){  
						double[] tempa = new double[] {0, 0.1, 0.2, 0.3, 0.4, 0.8, 1, 2, 3, 4};
						int[] temp = new int[] {0,1,2,3,4,5,6,7,8,9};
						//org.apache.commons.math3.util.MathArrays.shuffle(temp);
						//println(Arrays.toString(temp));
						for(int jj=0; jj<10; jj++){
							a_saltelli[jj] = tempa[temp[jj]];
						}
						double[] temp2 = calcSTiG6fun(10);
						for(int jj=0; jj<10; jj++){
							STiExactMatrix[counter][jj] = temp2[jj];
						}
					}
					for(int i=0; i<eeobj.Yb.length; i++){
						X_double = eeobj.B_saltelli.getRow(i);
						if(G6fun == true){  
							eeobj.Yb[i] = calcYthree(10);
						}
						else{ eeobj.Yb[i] = calcYfour(10);}	
					}
				} else if(X_double.length==50){
					if(G6fun == true){  
						double[] tempa = new double[] {0, 0.1, 0.2, 0.3, 0.4, 0.8, 1, 2, 3, 4,0, 0.1, 0.2, 0.3, 0.4, 0.8, 1, 2, 3, 4,0, 10*0.1, 10*0.2, 10*0.3, 10*0.4, 10*0.8, 10*1, 10*2, 10*3, 10*4,0, 20*0.1, 20*0.2, 20*0.3, 20*0.4, 20*0.8, 20*1, 20*2, 20*3, 20*4,0, 50*0.1, 50*0.2, 50*0.3, 50*0.4, 50*0.8,50*1, 50*2, 50*3, 50*4};
						int[] temp = new int[50];
						for(int jj=0; jj<50; jj++){
							temp[jj] = jj;
						}
						//org.apache.commons.math3.util.MathArrays.shuffle(temp);
						//println(Arrays.toString(temp));
						for(int jj=0; jj<50; jj++){
							a_saltelli[jj] = tempa[temp[jj]];
						}
						double[] temp2 = calcSTiG6fun(50);
						for(int jj=0; jj<50; jj++){
							STiExactMatrix[counter][jj] = temp2[jj];
						}
					}
					for(int i=0; i<eeobj.Yb.length; i++){
						X_double = eeobj.B_saltelli.getRow(i);
						if(G6fun == true){  
							eeobj.Yb[i] = calcYthree(50);
						}
						else{ eeobj.Yb[i] = calcYfour(50);}	
					}
				} else if(X_double.length==6){
					for(int i=0; i<eeobj.Yb.length; i++){
						X_double = eeobj.B_saltelli.getRow(i);
						if(G6fun == true){  
							eeobj.Yb[i] = -1;
						} else if(sixdim==true){
							eeobj.Yb[i] = calcY6dimfun(-1);
						} else{ eeobj.Yb[i] = calcYfour(6);}	
					}
				} else if(X_double.length==8){ //Penman-monteith
				for(int i=0; i<eeobj.Yb.length; i++){
					X_double = eeobj.B_saltelli.getRow(i); 
					if(G6fun == true){  
						eeobj.Yb[i] = -1;
					} else if(sixdim==true){
						double[] tempPM = {0.35, 400,0.2,50,2.7,0.2367,0.005,0.015};
						double[] tempPM2 = {0.05,0,1.1,1000,0.3,0.0133,0.065,0.005};
						for (int ii=0; ii<X_double.length; ii++) { 
							X_double[ii] *= tempPM[ii];
							X_double[ii] += tempPM2[ii];
						}
						eeobj.Yb[i] = calcPenmanMonteith(-1);
					} else{ eeobj.Yb[i] = calcYfour(8);}	
				}
				}
				eeobj.elementaryEffectsSetNextParameterPoint(simnr); //Set first set of parameters
				nrSims = eeobj.elementaryEffectsGetNrSims();
			}
			init(); 
		}	
		// step through time using step()
		if (stepnr < maxsteps){
			step();	
			stepnr++;
		}
		//end of simulation
		if(stepnr == maxsteps && simnr < nrSims-1){
			// add outputdata to dataset 
			outputData.addRow();
			for(int j=0; j<Y.length; j++) {
				outputData.getRow(simnr).set(j, Y[j]);
			}
			// Reset
			simnr++;
			eeobj.elementaryEffectsSetNextParameterPoint(simnr); // set next point 
			stepnr = 0;
			//reset();
			[
				(* f:F --> ^ *) ==>> ;
				Axiom ==> A(X_double[0]);
			]; 
		} else if (stepnr == maxsteps && simnr == nrSims-1) { //after final simulation
			outputData.addRow();
			for(int j=0; j<Y.length; j++) {
				outputData.getRow(simnr).set(j, Y[j]);
			}
			exportData(outputData);
			int tempcounter = counter; // For Khare runs, to fix correlation coefficient calculations when Khare has to redo trajectory generation.
							eeobj.elementaryEffectsCalcEffectsWinding(); // For EOT + winding designs??
			//eeobj.elementaryEffectsCalcEffectsRadial(); // For all Standard and Pinned radial designs
			eeobj.elementaryEffectsCalcMeasures();
			double[] temparray = kendallCoefficient();
			if(tempcounter == counter){
				kendallCoeff[0] += temparray[0]; kendallCoeff[1] += temparray[1]; 
			}
			temparray = pearsonCoefficient();
			if(tempcounter == counter){
				pearsonCoeff[0] += temparray[0]; pearsonCoeff[1] += temparray[1]; 
			}
			println("Finished simulations");
			simnr++;
			counter = counter + 1;
			if(G6fun == false){burninAmount = 2*counter*nrSims/(X_double.length+1) + 0;} // = 2r, for (2r,k)matrix. for (r,2k) matrix this amount is halved.
			if(simnr == nrSims){
				simnr = 0; stepnr=0;
			}
		}
	} // end while
	if(counter ==50){
		if(G6fun == true){
			for(int j=0; j<50; j++){ // calc MAE G6fun
				for(int i=0; i< X_double.length; i++){
					MAE += Math.abs( STiEstimate[j][i] - STiExactMatrix[j][i] ); //TEST 7/5/21
					STiNumApprox[i] += 1.0/50*STiEstimate[j][i];
				}
			}
		} else if (sixdim == true) {
			for(int j=0; j<50; j++){ // calc MAE G6fun
				for(int i=0; i< X_double.length; i++){
					MAE += Math.abs( STiEstimate[j][i] - STiExact6dimfun[i] );
					STiNumApprox[i] += 1.0/50*STiEstimate[j][i];
				}
			}	
		}else {
			for(int j=0; j<50; j++){ // calc MAE Kfun
				for(int i=0; i< X_double.length; i++){
					MAE += Math.abs( STiEstimate[j][i] - STiExactKfun[i] );
					STiNumApprox[i] += 1.0/50*STiEstimate[j][i];
				}
			}
		}
		MAE /= 50; //According to Saltelli
		println("MAE (Annoni emails): " + MAE);
		MAE /= X_double.length; 
		println("MAE (/k): " + MAE);
		kendallCoeff[0] /= 50; kendallCoeff[1] /= 50;
		pearsonCoeff[0] /= 50; pearsonCoeff[1] /= 50;
		//if(G6fun == true){ println("Analaytical STi: " + Arrays.deepToString(STiExactMatrix)); }
		if(G6fun == true){ println("Analaytical STi: " + Arrays.toString(STiExactG6fun)); } //TEST
		else if (sixdim == true) {println("Analaytical STi: " + Arrays.toString(STiExact6dimfun));}
		else{ println("Analaytical STi: " + Arrays.toString(STiExactKfun));}
		println("Numerically approximated STi for high r and 50 replicates: " + Arrays.toString(STiNumApprox)); //TEST 
		println("Average Kendall correlation coefficient of rankings ([xi,mu]-based): " + Arrays.toString(kendallCoeff));
		println("Average Pearson correlation coefficient of savage scores of rankings ([xi,mu]-based): " + Arrays.toString(pearsonCoeff));
		counter++; // end loops
	}
	// END SALTELLI
/*	MAEG6[jjj]= X_double.length*MAE; // annoni MAE
	burninAmount = 0;
	counter = 0;
	MAE = 0;
}
println("MAE (Annoni) over 5 replicates for G-function " + Arrays.toString(MAEG6)); //TEST 
//
*/
}

protected void init()
{ 
	// Clear dataset and set column keys
	outputData.clear();
	outputData.(
	setColumnKey(0,"Y_1"),
	setColumnKey(1,"Y_2"),
	setColumnKey(2,"Y_3"),
	setColumnKey(3,"Y_4"),
	setColumnKey(4,"Y_5"),
	setColumnKey(5,"Y_6"),
	setColumnKey(6,"Y_7"),
	setColumnKey(7,"Y_8"),
	setColumnKey(8,"Y_9"),
	setColumnKey(9,"Y_10"),
	setColumnKey(10,"Y_11"),
	setColumnKey(11,"Y_XL")
	); // ** SET **
	simnr = 0;
	for(int i=0; i<randnorm.length; i++){
		randnorm[i]=normal(0,1);	
	}
	for(int i=0; i<deltaG6.length; i++){
		deltaG6[i]=random(0,1);	
	}
}

private void step()
{
	// for timestepping within 1 simulation
	/*Y[Y.length-1] = sum((*f:F*).length); // ** SET **
	Y[0] = calcYone();
	Y[1] = calcYtwo();
	Y[2] = calcYthree();
	Y[3] = calcYfour();
	Y[4] = calcYfive();
	Y[5] = calcYsix(); */
	if(G6fun == true){ Y[0] = calcYthree(X_double.length);} //println(Y[0]);
	else if(sixdim == true){ Y[0] = calcY6dimfun((simnr%(X_double.length+1))-1);} //println("simnr mod " + ((simnr%(X_double.length+1))-1)); 
	else{ Y[0] = calcYfour(X_double.length);}
	//Y[1] = calcYone();
}

/* 
void updateParameters()
{
// Set input values for next simulation
X_double[1] = 0; //etc.
} */

void exportData(DatasetRef dsr) {
	PrintWriter tmpfile = new PrintWriter(new FileWriter(eeobj.outputFileOutputs)); // ** SET **
	Dataset dataset = dsr.resolve();
	for(int j=0;j<dataset.getColumnCount(); j++) {
		tmpfile.print(dataset.getColumnKey(j)+"	");
	}
	tmpfile.println();
	for(int i=0;i<dataset.getRowCount(); i++) {
		for(int j=0;j<dataset.getColumnCount(); j++) {
			tmpfile.print(dataset.getCell(i,j)+"	");
		}
		tmpfile.println();
	}
	tmpfile.flush();
	tmpfile.close();
}

	/*** ************************ ***/
	/*** ************************ ***/
	/*** OUTPUTS / TEST FUNCTIONS ***/	
	/*** ************************ ***/
	/*** ************************ ***/
	
double calcYone(){ // Calculation of Morris' test function 
	double result = 0;
	for(int i =0; i<10; i++){
		if(i==3 || i==5 || i==7){
			result+= 20*2*(11*X_double[i]/(10*X_double[i]+1)-1/2);
		} else{
			result+= 20*2*(X_double[i]-1/2);
		}
	}
	for(int i =10; i<20; i++){
		if(i==3 || i==5 || i==7){
			result+= randnorm[i]*2*(11*X_double[i]/(10*X_double[i]+1)-1/2);
		} else{
			result+= randnorm[i]*2*(X_double[i]-1/2);
		}
	}
	for(int j =0; j<6; j++){
		for(int i =0; i<j; i++){
			if(i==3 || i==5 ){
				if(j==3 || j==5 ){
					result+= -15*2*(11*X_double[i]/(10*X_double[i]+1)-1/2)*2*(11*X_double[j]/(10*X_double[j]+1)-1/2);
				} else {
					result+= -15*2*(11*X_double[i]/(10*X_double[i]+1)-1/2)*2*(X_double[j]-1/2);
				}
			} else{
				if(j==3 || j==5 ){
					result+= -15*2*(X_double[i]-1/2)*2*(11*X_double[j]/(10*X_double[j]+1)-1/2);
				} else{
					result+= -15*2*(X_double[i]-1/2)*2*(X_double[j]-1/2);
				}
			}
		}
	}
	for(int j =6; j<20; j++){
		for(int i =0; i<j; i++){
			if(i==7 ){
				if(j==7 ){
					result+= randnorm[20+j]*2*(11*X_double[i]/(10*X_double[i]+1)-1/2)*2*(11*X_double[j]/(10*X_double[j]+1)-1/2);
				} else {
					result+= randnorm[20+j]*2*(11*X_double[i]/(10*X_double[i]+1)-1/2)*2*(X_double[j]-1/2);
				}
			} else{
				if(j==7 ){
					result+= randnorm[40+j]*2*(X_double[i]-1/2)*2*(11*X_double[j]/(10*X_double[j]+1)-1/2);
				} else{
					result+= randnorm[40+j]*2*(X_double[i]-1/2)*2*(X_double[j]-1/2);
				}
			}
		}
	}
	
	for(int l =0; l<5; l++){
		for(int j =0; j<l; j++){
			for(int i =0; i<j; i++){
				if(l==3 || l==5 ){
					if(i==3 || i==5 ){
						if(j==3 || j==5 ){
							result+= -10*2*(11*X_double[i]/(10*X_double[i]+1)-1/2)*2*(11*X_double[j]/(10*X_double[j]+1)-1/2)*2*(11*X_double[l]/(10*X_double[l]+1)-1/2);
						} else {
							result+= -10*2*(11*X_double[i]/(10*X_double[i]+1)-1/2)*2*(X_double[j]-1/2)*2*(11*X_double[l]/(10*X_double[l]+1)-1/2);
						}
					} else{
						if(j==3 || j==5 ){
							result+= -10*2*(X_double[i]-1/2)*2*(11*X_double[j]/(10*X_double[j]+1)-1/2)*2*(11*X_double[l]/(10*X_double[l]+1)-1/2);
						} else {
							result+= -10*2*(X_double[i]-1/2)*2*(X_double[j]-1/2)*2*(11*X_double[l]/(10*X_double[l]+1)-1/2);
						}
					}
				} else{
					if(i==3 || i==5 ){
						if(j==3 || j==5 ){
							result+= -10*2*(11*X_double[i]/(10*X_double[i]+1)-1/2)*2*(11*X_double[j]/(10*X_double[j]+1)-1/2)*2*(X_double[l]-1/2);
						} else {
							result+= -10*2*(11*X_double[i]/(10*X_double[i]+1)-1/2)*2*(X_double[j]-1/2)*2*(X_double[l]-1/2);
						}
					} else{
						if(j==3 || j==5 ){
							result+= -10*2*(X_double[i]-1/2)*2*(11*X_double[j]/(10*X_double[j]+1)-1/2)*2*(X_double[l]-1/2);
						} else {
							result+= -10*2*(X_double[i]-1/2)*2*(X_double[j]-1/2)*2*(X_double[l]-1/2);
						}
					}
				}
			}
		}
	}
	
	for(int s =0; s<4; s++){
		for(int l =0; l<s; l++){
			for(int j =0; j<l; j++){
				for(int i =0; i<j; i++){
					if(s==3){
						if(l==3){
							if(i==3){
								if(j==3){
									result+= 5*2*(11*X_double[i]/(10*X_double[i]+1)-1/2)*2*(11*X_double[j]/(10*X_double[j]+1)-1/2)*2*(11*X_double[l]/(10*X_double[l]+1)-1/2)*2*(11*X_double[s]/(10*X_double[s]+1)-1/2);
								} else {
									result+= 5*2*(11*X_double[i]/(10*X_double[i]+1)-1/2)*2*(X_double[j]-1/2)*2*(11*X_double[l]/(10*X_double[l]+1)-1/2)*2*(11*X_double[s]/(10*X_double[s]+1)-1/2);
								}
							} else{
								if(j==3){
									result+= 5*2*(X_double[i]-1/2)*2*(11*X_double[j]/(10*X_double[j]+1)-1/2)*2*(11*X_double[l]/(10*X_double[l]+1)-1/2)*2*(11*X_double[s]/(10*X_double[s]+1)-1/2);
								} else {
									result+= 5*2*(X_double[i]-1/2)*2*(X_double[j]-1/2)*2*(11*X_double[l]/(10*X_double[l]+1)-1/2)*2*(11*X_double[s]/(10*X_double[s]+1)-1/2);
								}
							}
						} else{
							if(i==3){
								if(j==3){
									result+= 5*2*(11*X_double[i]/(10*X_double[i]+1)-1/2)*2*(11*X_double[j]/(10*X_double[j]+1)-1/2)*2*(X_double[l]-1/2)*2*(11*X_double[s]/(10*X_double[s]+1)-1/2);
								} else {
									result+= 5*2*(11*X_double[i]/(10*X_double[i]+1)-1/2)*2*(X_double[j]-1/2)*2*(X_double[l]-1/2)*2*(11*X_double[s]/(10*X_double[s]+1)-1/2);
								}
							} else{
								if(j==3){
									result+= 5*2*(X_double[i]-1/2)*2*(11*X_double[j]/(10*X_double[j]+1)-1/2)*2*(X_double[l]-1/2)*2*(11*X_double[s]/(10*X_double[s]+1)-1/2);
								} else {
									result+= 5*2*(X_double[i]-1/2)*2*(X_double[j]-1/2)*2*(X_double[l]-1/2)*2*(11*X_double[s]/(10*X_double[s]+1)-1/2);
								}
							}
						}
					} else {
						if(l==3){
							if(i==3){
								if(j==3){
									result+= 5*2*(11*X_double[i]/(10*X_double[i]+1)-1/2)*2*(11*X_double[j]/(10*X_double[j]+1)-1/2)*2*(11*X_double[l]/(10*X_double[l]+1)-1/2)*2*(X_double[s]-1/2);
								} else {
									result+= 5*2*(11*X_double[i]/(10*X_double[i]+1)-1/2)*2*(X_double[j]-1/2)*2*(11*X_double[l]/(10*X_double[l]+1)-1/2)*2*(X_double[s]-1/2);
								}
							} else{
								if(j==3){
									result+= 5*2*(X_double[i]-1/2)*2*(11*X_double[j]/(10*X_double[j]+1)-1/2)*2*(11*X_double[l]/(10*X_double[l]+1)-1/2)*2*(X_double[s]-1/2);
								} else {
									result+= 5*2*(X_double[i]-1/2)*2*(X_double[j]-1/2)*2*(11*X_double[l]/(10*X_double[l]+1)-1/2)*2*(X_double[s]-1/2);
								}
							}
						} else{
							if(i==3){
								if(j==3){
									result+= 5*2*(11*X_double[i]/(10*X_double[i]+1)-1/2)*2*(11*X_double[j]/(10*X_double[j]+1)-1/2)*2*(X_double[l]-1/2)*2*(X_double[s]-1/2);
								} else {
									result+= 5*2*(11*X_double[i]/(10*X_double[i]+1)-1/2)*2*(X_double[j]-1/2)*2*(X_double[l]-1/2)*2*(X_double[s]-1/2);
								}
							} else{
								if(j==3){
									result+= 5*2*(X_double[i]-1/2)*2*(11*X_double[j]/(10*X_double[j]+1)-1/2)*2*(X_double[l]-1/2)*2*(X_double[s]-1/2);
								} else {
									result+= 5*2*(X_double[i]-1/2)*2*(X_double[j]-1/2)*2*(X_double[l]-1/2)*2*(X_double[s]-1/2);
								}
							}
						}
					}
				}
			}
		}
	}
	return result;
}

double calcYtwo(){ // Sobol g-function 
	double result = 1;
	for(int i=0;i<20;i++){ // ** SET **
		result *= (Math.abs(4*X_double[i]-2)+(i+1-2)/2)/(1+(i+1-2)/2);
	}
	return result;	
}

double calcYthree(int k){ // Modified G-function (see Campolongo 2011 for parameter values) 
	double result = 1;
	double[] a; // ** SET **
	double[] alpha; // ** SET **
	double[] delta = new double[k]; // ** SET **
	if(k==10){ //Saltelli G6 function
		a= a_saltelli;
		alpha = new double[] {2, 2, 2, 2, 2, 2, 2, 2, 2, 2};
	}
	else if(k==50){
		a= a_saltelli; 
		alpha = new double[] {2, 2, 2, 2, 2, 2, 2, 2, 2, 2, .2, .2, .2, .2, .2, .2, .2, .2, .2, .2,.2, .2, .2, .2, .2, .2, .2, .2, .2, .2,.2, .2, .2, .2, .2, .2, .2, .2, .2, .2,.2, .2, .2, .2, .2, .2, .2, .2, .2, .2};
	}
	else{
		a = new double[k];
		alpha = new double[k];
		for(int i=0; i<k; i++){
			a[i]=1; alpha[i]=2;
		}
	}
	if(k==10 || k==50){	
		for(int i=0; i<k; i++){
			delta[i] = deltaG6[i+counter*k]; 
		}
	}
	for(int i=0;i<k;i++){ // ** SET **
		double modulo = (X_double[i]+delta[i])%1;
		result = result*((1.0+alpha[i])*(Math.abs( 2*modulo -1))**alpha[i]+a[i] )/(1+a[i]); 
	}
	return result;	
}

/*double calcYfour(int k){ //K-function (Bratley et al.?) 
	double result=0;
	for(int i=0;i<k;i++){ 
		double temp = 1;
		for(int j=0;j<i+1;j++){
			temp *= X_double[j];
		}
		result += (-1)**(i+1)*temp;
	}
	return result;
}*/

double calcYfour(int k){ //K-function (Bratley et al.?) 
	double result=0;
	double[] a = new double[k];
	a[k-1] = (-1)**k*X_double[k-1];
	for(int i=k-2;i>=0;i--){ 
		a[i]=X_double[i]*((-1)**(i+1)+a[i+1]);
	}
	result = a[0];
	return result;
}

double calcYfive(){ //non-additive function (Saltelli) (k even, X_i normal distr?)
	// Campo2011 sets means to {0,0,0,0,0,0,0,0,0,0,1,2,2,2,3,3,1.5,3,2,2} and std to {.5,.5,1,1,2,2,1,.5,1.5,2,2,2,1,1,1,3,3,3,5,5}
	double result=0;
	int kk=20; // ** SET **
	if(kk%2==1){return result;}
	else{
		for(int i=0;i<kk/2;i++){
			result+= X_double[i]*X_double[kk/2+i];
		}
	}
	return result;
}

double calcYsix(){ //Ishigami test function (X_i unif(-pi,pi))
	double result = Math.sin(X_double[0]) + 5*(Math.sin(X_double[1]))**2 + 1/10*(X_double[2])**4*Math.sin(X_double[0]); // ** SET **
	return result;
	
}

double calcYseven(){ //Borehole function (dimensional) // ** SET **
	double r_w = 1; //normal!
	double r = 1;	// lognormal!
	double T_u = 1;
	double H_u = 1;
	double T_l = 1;
	double H_l = 1;
	double L = 1;
	double K_w = 1;
	double result = 2*Math.PI*T_u*(H_u-H_l)/(Math.log(r/r_w)*(1+2*L*T_u/(Math.log(r/r_w)*r_w**2*K_w)+T_u/T_l));
	return result;
}

double calcYeight(){ //OTL circuit function (dimensional) // ** SET **
	double Rb_1 = 1;
	double Rb_2 = 1;
	double Rf = 1;
	double Rc_1 = 1;
	double Rc_2 = 1;
	double beta = 10;
	double temp = 12*Rb_2/(Rb_1+Rb_2);
	double result = (temp+0.74)*beta*(Rc_2+9)/(beta*(Rc_2+9)+Rf)+ 11.35*Rf/(beta*(Rc_2+9)+Rf) + 0.74*Rf*beta*(Rc_2+9)/((beta*(Rc_2+9)+Rf)*Rc_1);
	return result;
}	

double calcYnine(){//Piston simulation function (dimensional) // ** SET **
	double M = 1; 
	double S = 1;
	double V_0 = 1;
	double K = 1;
	double P_0 = 1;
	double T_a = 1;
	double T_0 = 1;
	double A = P_0*S+19.62*M-K*V_0/S;
	double V = S/(2*K)*(Math.sqrt(A**2+4*K*P_0*V_0*T_a/T_0)-A);
	double result = 2*Math.PI*Math.sqrt(M/(K+S**2*P_0*V_0*T_a/(T_0*V**2)));
	return result;
}

double calcYten(){ //Wing weight function (dimensional) // ** SET **
	double Sw = 1;
	double Wfw = 1;
	double A = 1;
	double Lambda = 1;
	double q = 1;
	double lambda = 1;
	double tc = 1;
	double Nz = 1;
	double Wdg = 1;
	double Wp = 1;	
	double result = 0.036*Sw**(0.758)*Wfw**(0.0035)*(A/(Math.cos(Lambda)**2))**(0.6)*q**(0.006)*lambda**(0.04)*(100*tc/Math.cos(Lambda))**(-0.3)*(Nz*Wdg)**(0.49)+Sw*Wp;
	return result;
}

double calcY6dimfun(int i){ 
	double[] g = new double[6];
	g[0] = - Math.sin(Math.PI*X_double[0]) - 0.3*  Math.sin(3.33*Math.PI*X_double[0]);
	g[1] = - 0.76*Math.sin(Math.PI*(X_double[1]-0.2)) - 0.315;
	g[2] = - 0.12*Math.sin(1.05*Math.PI*(X_double[2]-0.2)) - 0.02*Math.sin(95.24*Math.PI*(X_double[2])) - 0.96;
	g[3] = - 0.12*Math.sin(1.05*Math.PI*(X_double[3]-0.2)) - 0.96;
	g[4] = - 0.05*Math.sin(Math.PI*(X_double[4]-0.2)) - 1.02;
	g[5] = -1.08;
	double result = 0;
	if(i==-1){result = g[0]+g[1]+g[2]+g[3]+g[4]+g[5];} else {result = g[0]+g[1]+g[2]+g[3]+g[4]+g[5];} 
	return result;
}

double calcPenmanMonteith(int i){ 
	double result = 0;
    result = 1.0*(X_double[0]*X_double[1]+X_double[2]*X_double[3]*X_double[4]*X_double[5])/(1.0*X_double[0]+X_double[6]*(1+X_double[5]/X_double[7]));
    //println("PM = " + result);
	return result;
}

/** Saltelli STi stuff **/
double[] calcSTiEstimate(int k){ // analytical STi for K-function 
	double vk = 1.0/10*(1.0/3)**k+1.0/18-1.0/9*(1.0/2)**(2*k)+(-1)**(k+1)*2.0/45*(1.0/2)**k; 
	double[] result = new double[k];
	for(int i=0; i<k; i++){
		result[i] = ((1.0/40)*(1.0/3)**k+(1.0/8)*(1.0/3)**(i+1)+(1.0/10)*(-1)**(i+1+k)*(1.0/2)**(k-(i+1))*(1.0/3)**(i+1) )/vk; 
	}
	return result;
}

double[] calcSTiG6fun(int k){ // analytical STi for G6-function 
	double[] a; // ** SET **
	double[] alpha; // ** SET **
	if(k==10){ //Saltelli G6 function
		a= a_saltelli; 
		alpha = new double[] {2, 2, 2, 2, 2, 2, 2, 2, 2, 2};
	}
	else if(k==50){
		a= a_saltelli; 
		alpha = new double[] {2, 2, 2, 2, 2, 2, 2, 2, 2, 2, .2, .2, .2, .2, .2, .2, .2, .2, .2, .2,.2, .2, .2, .2, .2, .2, .2, .2, .2, .2,.2, .2, .2, .2, .2, .2, .2, .2, .2, .2,.2, .2, .2, .2, .2, .2, .2, .2, .2, .2};
	}
	else{
		a = new double[k];
		alpha = new double[k];
		for(int i=0; i<k; i++){ 
			a[i]=1; alpha[i]=2;
		}
	}
	double[] result = new double[k];
	double V = 1;
	for(int i=0; i<k; i++){
		V *= ( 1+ alpha[i]**2/((1+2*alpha[i])*(1+a[i])**2) );
	}
	V -= 1.0;
	for(int i=0; i<k; i++){ 
		double Vti = 1;
		for(int j=0; j<k; j++){
			if(j!=i){Vti *= (1+alpha[j]**2/((1+2*alpha[j])*(1+a[j])**2));}
		}
		Vti -= 1;
		result[i] = 1-Vti*1.0/V; // 1-V[E(...)]/V
	}
	return result;
}

double[] calcSTi6dimfun(){ // analytical STi for 6 dimensional function Puy et al 2021
	double[] result = new double[] {0.0972/0.240377,0.136/0.240377,0.00358/0.240377,0.00301/0.240377,0.000587/0.240377,0/0.240377};
	return result;
}

double[] kendallCoefficient(){
	int k = X_double.length;
	int[] trueranking = new int[k];
	if(sixdim == false){ //Kfun or G6-fun
		for(int i = 0; i<k; i++){
			trueranking[i] = i;
		}
	} else if(G6fun == false && sixdim == true){ //6dim fun
		for(int i = 0; i<k; i++){
			trueranking[i] = i;
		}
		trueranking[0]=1; trueranking[1]=0;
	} else {
		for(int i = 0; i<k; i++){
			trueranking[i] = 0;
		}
	}
	double[] result = new double[2];
	for(int j = 0; j<k; j++){
		for(int i = 0; i<j; i++){	
			result[0] += Math.signum(trueranking[i]-trueranking[j])*Math.signum(rankingXi[i]-rankingXi[j]);
			result[1] += Math.signum(trueranking[i]-trueranking[j])*Math.signum(rankingMu[i]-rankingMu[j]);
		}
	}
	result[0] *= 2.0/(k*(k-1)); result[1] *= 2.0/(k*(k-1));
	println(Arrays.toString(result));
	return result;
}

double[] pearsonCoefficient(){
	int k = X_double.length;
	double[] trueranking = new double[k];
	double[] estimatedrankingXi = new double[k];
	double[] estimatedrankingMu = new double[k];
	//first calculate Savage scores
	if(sixdim == false){ //Kfun or G6-fun
		for(int i = 0; i<k; i++){
			for(int j=i+1; j<k+1; j++){
				trueranking[i] += 1.0/j;
			}
			for(int j=rankingXi[i]; j<k+1; j++){
				estimatedrankingXi[i] += 1.0/j;
			}
			for(int j=rankingMu[i]; j<k+1; j++){
				estimatedrankingMu[i] += 1.0/j;
			}
		}
	} else if(G6fun == false && sixdim == true){ //6dim fun
		for(int i = 0; i<k; i++){
			for(int j=i+1; j<k+1; j++){
				trueranking[i] += 1.0/j;
			}
			for(int j=rankingXi[i]; j<k+1; j++){
				estimatedrankingXi[i] += 1.0/j;
			}
			for(int j=rankingMu[i]; j<k+1; j++){
				estimatedrankingMu[i] += 1.0/j;
			}
		}
		double temp = trueranking[0]; trueranking[0]=trueranking[1]; trueranking[1]=temp;
	} else {
		for(int i = 0; i<k; i++){
			trueranking[i] = 0;
		}
	}
	double[] result = new double[2];
	double temp1 =0; double temp2 = 0; double temp3 = 0; double temp4=0; double temp5=0;
	double temp6 =0; double temp7 = 0; double temp8 = 0; 
	for(int i = 0; i<k; i++){
		temp1 += trueranking[i]*estimatedrankingXi[i];
		temp2 += trueranking[i]*estimatedrankingMu[i];
		temp3 += trueranking[i];
		temp4 += estimatedrankingXi[i];
		temp5 += estimatedrankingMu[i];
		temp6 += (estimatedrankingXi[i])**2;
		temp7 += (estimatedrankingMu[i])**2;
		temp8 += (trueranking[i])**2;		
	}
	result[0] = (1.0*k*temp1-temp3*temp4)/(Math.sqrt(k*temp8-temp3**2)*Math.sqrt(k*temp6-temp4**2));
	result[1] = (1.0*k*temp2-temp3*temp5)/(Math.sqrt(k*temp8-temp3**2)*Math.sqrt(k*temp7-temp5**2));
	println(Arrays.toString(result));
	return result;
}
