# Supplementary material for: Elementary effects for models with dimensional inputs of arbitrary type and range: Scaling and trajectory generation
Source: PLoS One. 2023 Oct 25;18(10):e0293344. doi: 10.1371/journal.pone.0293344 (PMC10599590; doi:10.1371/journal.pone.0293344)
Supplement: S2 File — Code (in the XL language) used to obtain the numerical results. (ZIP) [file pone.0293344.s002.zip › elementaryEffects.rgg]

/**
* Name: Elementary effects for general models
* Version: 1.0 (Oct. 2021)
* Author: R.J.L. Rutjens (rik.rutjens@nottingham.ac.uk)
* Description: 
* 	This code accompanies the paper �Elementary Effects for models with dimensional inputs of arbitrary type and range: scaling and trajectory generation�. 
*	It is to be used together with EE_TestModel_main.rgg. While this is a .rgg file (which extends Java),
*	the code is 99% Java-compatible (except for the links with the RGG-platform GroIMP), and one
*	can just copy/paste parts of the code to their own implementation.

*	Elementary Effects Sensitivity Analyis (https://en.wikipedia.org/wiki/Elementary_effects_method, 
*	see Morris and Campolongo for seminal papers) is a way to identify (non-)influential inputs 
*	and rank input factors in order of importance/sensitivity. 
*	The program implements the following methods:
*		1. EOT (enhanced version of OT, as employed by Khare et al. [23]) 
*			--> elementaryEffectsTrajectoriesEOT()
*		2. �Standard� Sobol radial (for double type inputs: generate all points by Sobol QR; for integer/Boolean
*		   	type inputs: generate base value by Sobol QR, transform to nearest attainable value, then step by delta_i)
*			--> elementaryEffectsTrajectoriesStandardSobRad()
*		3. �Standard� Sobol winding (generate base points A and perturbation matrix B by Sobol QR, 
*		   	then use winding stairs trajectories instead of radial design
*			--> elementaryEffectsTrajectoriesStandardSobWind()
*		4. �Pinned� Sobol radial (for all inputs: generate base value by Sobol QR, 
*			transform to nearest attainable value, then step by delta_i)
*			--> elementaryEffectsTrajectoriesPinnedSobRad()
*		5. �Standard� Rd radial (same as �Standard� Sobol radial, but with Rd QR sequence)
*			--> elementaryEffectsTrajectoriesStandardRdRad()
*		6. �Pinned� Rd radial (same as �Pinned� Sobol radial, but with Rd QR sequence)
*			--> elementaryEffectsTrajectoriesPinnedRdRad()
*		7. `Standard' Rd winding (same as `Standard' Sobol winding, but with Rd QR sequence)
*			--> elementaryEffectsTrajectoriesStandardRdWind()
* 	5.`Standard' Rd radial seems to be the overall preferred method (see paper).
*	Furthermore, two dimensionless normalised measures are implemented, one based on the median of 
* 	absolute effects (S_chi), the other on the mean of absolute effects (S_mu*). The former is the preferred choice.
*	The implementation is applicable to:
*		1. Dimensional models;
*		2. Non-unit parameter intervals;
*		3. Various input types (double, integer, Boolean).
*
* 	The following steps should be taken before running the analysis:
* 		1. Set boolean carryOutElemEffAnalysis to true;
*		2. Download external libraby Apache Commons math (see below for details);
*		2a. Set input/output filenames;
*		3. Set number of trajectories r (typically ~10-50);
*				Note: total #simulations = r*(#parameters+1).
*		3a. Set importance threshold h
*		4. Choose sampling approach. 
*				If EOT: set number of initial trajectories M>>r (typically ~500-1000);
*				If QR-method: set QRshift, i.e. shift of B matrix w.r.t. A matrix (default = 4).
*		5. Insert parameter names, lower and upper bounds, # levels (p_i), type, etc. into e.g. Input/ParametersTestModel.txt; 
*				Note: for boolean parameters, max = 1, min = 0, p=2. For double/integer parameters, typically p=4 is taken, but this depends on the model. 
*				For integer-valued parameters, you must choose p_i, min_i and max_i such that (max_i-min_i) = n*(p_i-1), where n is an integer.
*				Tip: the free software Notepad++ allows some handy manipulations, such as block selection (use Alt-key).
*		6. If applicable: value of Delta is determined by column cdelta in said .txt-file, by Delta_i = cdelta_i/(p_i-1)); Note that Morris' optimal value Delta_i = p_i/(2*(p_i-1))) for p_i even;
*		7. Fill String[] outputs with desired outputs (names do not need to match parameternames; matching is done manually for now);
* 		8. Manually adapt the list of parameters in elementaryEffectsSetNextParameterPoint() to match the parameters in ParametersTestModel.csv;
*				Note: the sequence matters. Also, the names must be the exact parameter names. If needed, convert parameter from double to int.
*		9. In elementaryEffectsCalcEffects(), set variables "index" and "skiprows";
*		10. If applicable: set all free parameters that are not included in the analysis;
*		11. Hit Run run and wait.
*		12. Outputs: i) Model outputs; ii) Effects (unscaled); iii) Measures (unscaled); iv) Measures (scaled); v) Trajectories.
*			Measures (scaled) is the most important, containing the parameter rankings and the dimensionless normalised measures S_chi and S_mu*.
*
* Remarks:
*	- Caution is advised when saving either text or code files in a cloud-based location (e.g. OneDrive, *	   Dropbox); automatic syncing might cause errors ("document x has been changed") which terminates the *	 run. Hence it is advisable to switch off syncing whilst running simulations.
*	- A number of decrepated methods can be found at the bottom of this file. 
*	  Do not use these; they are only included for the sake of completeness and for research purposes.
*	- The by times out of date Java syntax (e.g. typecasting) is a consequence of the GroIMP platform it runs on. 
*	  Feel free to modernise if you do not intend to use GroIMP.
*	- Feel free to use, adapt and distribute this code or parts thereof, but please consider including
*	  a reference to our paper in your implementation or publication.
**/

import java.io.*;
import static EE_TestModel_main.*;

// External library Apache Commons math for matrix operations and combinations/permutations; required for EE sensitivity analysis. 
// Library is freely available online. Put .jar-file in folder named "ext", 
// and place folder in GroIMP main folder (i.e. C:\Program Files (x86)\GroIMP-1.5)
import org.apache.commons.math3.util.CombinatoricsUtils;
import org.apache.commons.math3.linear.*;
import org.apache.commons.math3.random.*;
import org.apache.commons.math3.stat.descriptive.rank.Median;
import java.util.*;
import java.lang.Math;
import java.util.concurrent.ThreadLocalRandom;
import static java.util.Arrays.asList;
import java.util.ArrayList;
import java.util.List;
import java.util.Scanner;

static boolean carryOutElemEffAnalysis = true; 				// If True, do EE analyis, if false, do nothing in main.run()

public class ElementaryEffects implements Serializable {
	private static final long serialVersionUID = -5280969551429641622L; // GroIMP threw SASException error; this fixes it, but not sure why. Has something to do with serializable (which was also added because of a vague GroIMP error). Someone with decent Java-knowledge could take a look at this.
	// Initialization of objects used by multiple methods.
	private List parameterNames = new ArrayList();		// Arraylist of strings containing parameter names
	private List min = new ArrayList(); 			// Array with parameter lower bounds 
	private List max = new ArrayList(); 			// Array with parameter lower bounds 
	static double[] parameterValues;				// Array with parameter values to be used for next simulation run
	String[] outputs = {"X"};		// Array of desired outputs; manually note here and make sure to save correct output values.
	private int k;									// Number of inputs/factors/parameters
	private List ptemp = new ArrayList(); 
	private List typetemp = new ArrayList(); 
	private List cdeltatemp = new ArrayList(); 
	private int[] p;					// Number of possible values (levels) parameters can take; parameter-dependent; take each entry even number.
	private int[] type;					// input type: 0 = double; 1= int; 2 = boolean
	private int[] cdelta;					// delta[i] = cdelta[i]/(p[i]-1). Optimal value (Morris) cdelta[i]=p[i]/2 when p[i] is even
	private int r = 12; //(int) Math.pow(2,10);			// Number of trajectories (of length k+1) 
	private int M = 100;								// Number of initial trajectories for EOT (typically ~500-1000)
	private int QRshift = 4;		// shift for B-matrix in QR sequences.
	private int[] h = {5,10,15}; 			// Thresholds for (un)important parameter identification; percentage (0-100) of contribution to sum of normalized effects.
	private RealMatrix Delta;		// Step size (if trajectories), dependent on parameter. Delta_i = p_i/[2(p_i-1)] is optimal choice. Delta must be column vector.
	private RealMatrix Y;			//output.length];			// Matrix containing simulation outputs for every run
	static double[] Yb; 			// Outputs for B-matrix. Used for Saltelli experiments. Filled in testmodel.rgg.
	static RealMatrix B_saltelli;	// B-matrix	
	private RealMatrix X;			// (Not in use atm) Points in parameter space to be used for analysis
	RealMatrix EE;			// Matrix with all elementary effects (normal Morris method)
	private RealMatrix B_total;		// Matrix with all M trajectories 
	private RealMatrix B_totalNew;  // Matrix with all numDiff unique trajectories 
	static RealMatrix B_optimal;	// Matrix with the r trajectories to be used for simulations	
	double[][] mu; double[][] mu_cx; // Some measures; effect mean, median, std
	double[][] mu_abs; double[][] mu_abs_cx; 
	double[][] xi; double[][] xi_cx;
	double[][] sigma; double[][] sigma_cx; 
	double discrepancy;
	private String inputFileParameters = "C:/Users/EE/Input/ParametersTestModel.txt";
	private String outputFileTrajectories = "C:/Users/EE/Output/TrajectoriesTestModel.txt";
	public String outputFileOutputs = "C:/Users/EE/Output/TestModel_Outputs.txt";
	private String outputFileEffects = "C:/Users/EE/Output/TestModel_Effects.txt";
	private String outputFileEffects2 = "C:/Users/EE/Output/TestModel_Effects2.txt";
	private String outputFileMeasuresUnscaled = "C:/Users/EE/Output/TestModel_Measures.txt";
	private String outputFileMeasuresScaled = "C:/Users/EE/Output/TestModel_MeasuresScaled.txt";
	
	/*** ************************ ***/
	/*** ************************ ***/
	/***  Generate trajectories	  ***/	
	/*** ************************ ***/
	/*** ************************ ***/
	
	void elementaryEffectsTrajectoriesEOT() {
		Y = MatrixUtils.createRealMatrix(r*(k+1), outputLength); // Output vector
		RealMatrix X = MatrixUtils.createRealMatrix(k, k);			// Points in parameter space to be used for analysis
		EE = MatrixUtils.createRealMatrix(r*k, Y.getColumnDimension());			// Matrix with all elementary effects
		RealMatrix B = MatrixUtils.createRealMatrix(k+1, k);			// Strictly lower triangular matrix of 1's
		for (int i=0; i<k+1; i++) {					// Fill B
			for (int j=0; j<k; j++){
				if(j<i) B.setEntry(i,j,1);
			}
		}
		//
		// Create M>>r trajectories
		B_total = MatrixUtils.createRealMatrix(M*(k+1),k);
		RealMatrix P_total = MatrixUtils.createRealMatrix(M*(k),k); 
		RealMatrix J = MatrixUtils.createRealMatrix(k+1,k); J=J.scalarAdd(1);	// k+1 x k matrix of ones
		RealMatrix J_small = MatrixUtils.createRealMatrix(k+1,1); J_small=J_small.scalarAdd(1);		// k+1 x 1 matrix of ones
		RealMatrix J_small2 = MatrixUtils.createRealMatrix(1,k); J_small2=J_small2.scalarAdd(1);		// 1 x k matrix of ones
		for (int j=0; j<M; j++) {
			RealMatrix X_init = MatrixUtils.createRealMatrix(1,k);			// Random starting point in [0,1]^k-parameter space
			for (int i=0; i<k; i++) {
				// Sample discrete random from {0,1/(p_i-1),...,1-Delta_i}; irandom(0,n) includes n. 
				X_init.setEntry(0,i, (Double) irandom(0,(int)((p[i]-1)*(1-Delta.getEntry(i,0))))/(p[i]-1)); // (p-1)*x/(p-1) is workaround to ensure discrete sampling. This line is for Delta=Delta_i
			}
			//
			RealMatrix D = MatrixUtils.createRealIdentityMatrix(k);				// Diagonal matrix D with random +-1
			for (int i=0; i<D.getRowDimension(); i++) {						// Randomly change +1's to -1's in D
				if(probability(0.5)) D.setEntry(i,i,-1);
			}
			//
			RealMatrix P = MatrixUtils.createRealIdentityMatrix(k);				// Random column permutation matrix
			RealMatrix P_temp = MatrixUtils.createRealMatrix(k,1);		// Temp matrix to store a column
			for (int i=0; i<10000; i++) { 							// Randomly permute P
				int rand1 = ThreadLocalRandom.current().nextInt(0, k);
				int rand2 = ThreadLocalRandom.current().nextInt(0, k);
				// Swap two randomly selected columns in P
				// Parameter-dependent p and Delta gives some issues with randomisation, as we can only permute within sets of equal p/Delta. Cheapest/easiest way to fix is to put a check on the permutation cycle as below. Otherwise you need to list all different levels, then for each p_i do permutations in correct set, etc. The way below may lead to not completely equal perumation probability, for instance if #boolean parameters is relatively low. Increasing the loop size (i.e. 10k times instead of 1k) will likely fix it.
				if(p[rand1]==p[rand2]) { // Only perform permutations on sets with same #levels p_i. 
					P_temp.setColumnMatrix(0,P.getColumnMatrix(rand1)); // Store column r1
					P.setColumnMatrix(rand1,P.getColumnMatrix(rand2));  // Replace column r1 with r2
					P.setColumnMatrix(rand2,P_temp.getColumnMatrix(0)); // Replace column r2 with r1
				}
			}
			//
			// Initiate random trajectory matrix B*; each row is a point in [0,1]^k-parameter space: "B_rand = (J_small*X_init + (Delta/2)*((2*B-J)*D+J))*P"
			DiagonalMatrix diagDelta = new DiagonalMatrix(Delta.getColumn(0));
			RealMatrix B_rand = (J_small.multiply(X_init).add((((B.scalarMultiply(2).subtract(J)).multiply(D)).add(J)).scalarMultiply(1.0/2).multiply(diagDelta))).multiply(P); // This line is for Delta=Delta_i. Then "B_rand = (J_small*X_init + (1/2)*((2*B-J)*D+J)*Delta*J')*P", where J' is a 1xk-vector of ones.
			// Add B_rand to B_total -> "B_total((j*(k+1)):((j+1)*(k+1)-1),:) = B_rand"; , 
			B_total.setSubMatrix(B_rand.getData(),j*(k+1),0);
		}
		//
		// Remove duplicate trajectories to ease combinatorial problem later on
		int numzeroes = 0;
		Boolean[] diffTraj = new Boolean[M];
		for(int i=0; i<M; i++){diffTraj[i] = true;}
		// Calculate Euclidean distance d_{m,l} between each pair of trajectories
		RealMatrix d_euclid = MatrixUtils.createRealMatrix(M,M);
		RealMatrix temp = MatrixUtils.createRealMatrix(k+1, k+1); // temporary matrix
		double ttemp = 0; 
		/*  
		m-th trajectory (consisting of k+1 vectors of k elements): 	B_total(m*(k+1):(m+1)*(k+1)-1, :)
		i-th point in m-th trajectory (i=1,...,k+1)					B_total(m*(k+1)+(i-1), :)
		z-th coordinate of i-th point of m-th trajectory (z=1,...,k):	X_i^m(z) = B_total(m*(k+1)+(i-1), z-1)
		So, sum_z=1^k (X_i^m(z) - X_j^l(z))^2 = sum( (B_total(m*(k+1)+(i-1),:)-B_total(l*(k+1)+(j-1),:)).^2 ,0)
		*/
		for (int m=0; m<M; m++) { // only loop through strictly lower diagonal part
			for (int l=0; l<m; l++) { // diagonal = 0 by definition
				for (int i=1; i<=k+1; i++){ // loop over points in m-th trajectory
					for (int j=1; j<=k+1; j++){ // loop over points in l-th trajectory
						// "temp(i,j) = sqrt(sum((B_total(m*(k+1)+(i-1),:)-B_total(l*(k+1)+(j-1),:)).^2 ,0))" 
						temp.setEntry(i-1,j-1,(B_total.getRowVector(m*(k+1)+(i-1)).subtract(B_total.getRowVector(l*(k+1)+(j-1)))).getNorm()); // L2-norm, i.e. sqrt of sum of squares
						ttemp += temp.getEntry(i-1,j-1);
						if(Double.compare(temp.getEntry(i-1,j-1),0)==0){numzeroes++;} 
					}
				}
				if(numzeroes == k+1) {diffTraj[m] = false;} // Mark one of the two trajectories as duplicate
				d_euclid.setEntry(m,l,ttemp);
				ttemp = 0;
				numzeroes = 0;
			}
		}
		d_euclid = d_euclid.add(d_euclid.transpose()); //Note: d(m,l) = d(l,m)
		// More remove duplicate trajectories to ease combinatorial problem later on
		int numDiff = 0;
		for(int i=0; i<M; i++){ if(diffTraj[i]==true){numDiff++;}}
		println("Number of unique trajectories: " + numDiff + " (out of M = " + M + ")");
		int tttemp=0;
		int[] diffIndices = new int[numDiff];
		for(int i=0; i<M; i++){ if(diffTraj[i]==true){diffIndices[tttemp]= i; tttemp++;}}
		RealMatrix d_euclidNew = MatrixUtils.createRealMatrix(numDiff,numDiff);
		B_totalNew = MatrixUtils.createRealMatrix(numDiff*(k+1),k);
		tttemp=0;
		for (int m=0; m<M; m++) {
			if(diffTraj[m]==true){
				B_totalNew.setSubMatrix(B_total.getSubMatrix(m*(k+1),(m+1)*(k+1)-1,0,k-1).getData(),tttemp*(k+1),0);
				tttemp++;
			}
		}
		d_euclidNew.setSubMatrix(d_euclid.getSubMatrix(diffIndices,diffIndices).getData(),0,0); 
		println("Dimensions of d_euclidNew: " + d_euclidNew.getRowDimension() + "x" + d_euclidNew.getColumnDimension());
		/*
		Here implemented is EOT instead of OT. OT is generally not feasible, and it is very likely the well-known papers (Campolongo et al., Khare et al., etc.) actually (potentially unknowingly) use EOT while stating they use OT. Difference is that EOT finds a local maximum, which might not be a global max. See paper.
		*/
		int[][] trajVec = new int[numDiff][r];
		double[][] optDist = new double[numDiff][r];
		double[] sumOptDist = new double[numDiff];
		double maxNewDistDiff = 0;
		double newDistDiff = 0;
		int isDone;
		int tempIndex = 0; 
		int maxId =0;
		double maxSoFar =0;
		double Dmax = 0;
		for(int m=0; m<numDiff; m++){ // Idea: in row m, start with trajectory m of M. Then incrementally add trajectory that results in max increase in D
			trajVec[m][0]=m;
			for(int z=1; z<r; z++){
				maxNewDistDiff = 0;
				for(int j=0; j<numDiff; j++){
					isDone = 0;	
					for(int h=0; h<z; h++){ // Check that trajectory j is not already in
						if(j==trajVec[m][h]){ isDone=1; }	
					}
					if(isDone==0){
						newDistDiff=0;
						for(int k=0; k<z; k++){ // sum d-measures of all trajectories to the left of z with trajectory j. Pick j with highest value.
							newDistDiff += (d_euclidNew.getEntry(trajVec[m][k],j))**2;	
						}
						if(newDistDiff>maxNewDistDiff){ 
							maxNewDistDiff = newDistDiff; 
							tempIndex = j;
						}
					}
				}
				//println("tempIndex equals "+ tempIndex);
				trajVec[m][z]=tempIndex;
				optDist[m][z]=maxNewDistDiff;
			}
		}
		//println(Arrays.deepToString(optDist));
		for(int i=0; i<numDiff; i++){
			double tempp = 0;
			for(int j=0; j<r; j++){ 
				tempp+= optDist[i][j];
			}
			//println("i = "+ i +"tempp " + tempp);
			sumOptDist[i] = tempp;
			if(tempp>maxSoFar){ 
				maxSoFar = tempp;
				maxId = i;
			}
		}
		Dmax = maxSoFar;
		int[] trajectoryindices = new int[r];
		for(int i=0; i<r; i++){
			trajectoryindices[i] = trajVec[maxId][i];
		}
		B_optimal = MatrixUtils.createRealMatrix(r*(k+1),k);
		B_saltelli = MatrixUtils.createRealMatrix(r,k); // TEST 1/6/21 
		println("D_max/[(r choose 2)*k*((k+1)^4+(k+1)^2)] (EOT) = " + Dmax/(CombinatoricsUtils.binomialCoefficient(r,2)*k*((k+1)**4+(k+1)**2)) + " with trajectories " + Arrays.toString(trajectoryindices) + " and numDiff = " + numDiff);
		for (int i=0; i<r; i++) {
			B_optimal.setSubMatrix(B_totalNew.getSubMatrix(trajectoryindices[i]*(k+1),(trajectoryindices[i]+1)*(k+1)-1,0,k-1).getData(), i*(k+1),0);
		}
		//
		//calcDiscrepancy(B_optimal); // Calculate discrepancy of sample set 
		// Transform parameter values (i.e. columns of B_optimal) to their actual intervals [min_i, max_i]
		for (int i=0; i<k; i++) {
			if(type[i]==0){
				B_optimal.setColumnMatrix(i, (B_optimal.getColumnMatrix(i).scalarMultiply((Double) max.get(i) - (Double) min.get(i))).scalarAdd((Double) min.get(i)));
			} else { // Ensure integer values for int/boolean inputs; somehow roundoff error might cause 10 to become 10.00000000002, for example.
				for(int j=0; j<r*(k+1); j++){
					B_optimal.setEntry(j,i, Math.floor(B_optimal.getEntry(j,i)*((Double) max.get(i) - (Double) min.get(i))+((Double) min.get(i))));
				}
			}
		}
		// Export trajectory to txt file using simple PrintWriter 
		FileWriter fileWriter = new FileWriter(new File(outputFileTrajectories));
		PrintWriter printWriter = new PrintWriter(fileWriter);
		printWriter.println("For details about number of parameters and corresponding levels, see input file.");
		for(int i = 0; i<r*(k+1); i++) {
			printWriter.println();
			for(int j=0; j<k; j++) {
				printWriter.print(B_optimal.getEntry(i,j) +"  "); 
			}
			if((i+1)%(k+1)==0){printWriter.println();}
		}
		printWriter.close(); 
	}
	
	void elementaryEffectsTrajectoriesStandardSobRad() { 
		// 'Standard' Sobol radial method when possible; only QR base points for int/boolean inputs to ensure correct values
		Y = MatrixUtils.createRealMatrix(r*(k+1), outputLength);//output.length];			// Output vector
		B_saltelli = MatrixUtils.createRealMatrix(r, k);
		EE = MatrixUtils.createRealMatrix(r*k, Y.getColumnDimension());			// Matrix with all elementary effects
		RealMatrix sobolSequence = MatrixUtils.createRealMatrix(r+QRshift, 2*k); // matrix with all sampling points
		InputStream inputstream = new FileInputStream("C:/Users/EE/Input/sobolsequenceinput.txt");
		SobolSequenceGenerator sobolGenerator = new SobolSequenceGenerator(2*k,inputstream);
		for(int i=0; i<burninAmount/2; i++){ // Saltelli STi calculation; burnin number.
			double[] temp = sobolGenerator.nextVector();
		}
		for(int i=0; i<r+QRshift; i++){
			double[] temp = sobolGenerator.nextVector();
			sobolSequence.setRow(i,temp);
			if(i>QRshift-1){
				for(int j=0; j<k; j++){
					if((Double) sobolSequence.getEntry(i-QRshift,j)- (Double) sobolSequence.getEntry(i,j+k)==0 ){i=i-1; break;}	// Check to avoid duplicate points in a trajectory; if duplicate, resample perturbation point 
				}
			}
		}
		// transform base values to discrete ones iff int/boolean type (i.e. binning procedure). Multiply by p[i], take integer part (i.e. floor), divide by p[i]-1
		for(int i=0; i<r; i++){
			for(int j=0; j<k; j++){
				if(type[j]!=0){
					if(sobolSequence.getEntry(i,j)==1){sobolSequence.setEntry(i,j,1);} 
					else {
						sobolSequence.setEntry(i,j,(double) (Math.floor(sobolSequence.getEntry(i,j)*(p[j])))/(p[j]-1));
					}
				}
			}
		} 
		B_optimal = MatrixUtils.createRealMatrix(r*(k+1),k); // Matrix with all simulation points
		for(int i=0; i<r; i++){ // 'trajectory' i
			for(int l=0; l<k+1; l++){ // point l on 'trajectory' (l=1 means perturbed in x1-dimension)
				if(l==0){ // base point
					B_optimal.setSubMatrix(sobolSequence.getSubMatrix(i,i,0,k-1).getData(),i*(k+1),0); 
				} else {
					B_optimal.setSubMatrix(sobolSequence.getSubMatrix(i,i,0,k-1).getData(),i*(k+1)+l,0);
					if(type[l-1]!=0){
						if(B_optimal.getEntry(i*(k+1),l-1)<Delta.getEntry(l-1,0)){
							B_optimal.setEntry(i*(k+1)+l,l-1,B_optimal.getEntry(i*(k+1),l-1)+Delta.getEntry(l-1,0));
						} else if(B_optimal.getEntry(i*(k+1),l-1)>1-Delta.getEntry(l-1,0)) {
							B_optimal.setEntry(i*(k+1)+l,l-1,B_optimal.getEntry(i*(k+1),l-1)-Delta.getEntry(l-1,0));
						} else {
							double rand = random(0,1);
							if(rand<0.5){
								B_optimal.setEntry(i*(k+1)+l,l-1,B_optimal.getEntry(i*(k+1),l-1)+Delta.getEntry(l-1,0));
							} else {
								B_optimal.setEntry(i*(k+1)+l,l-1,B_optimal.getEntry(i*(k+1),l-1)-Delta.getEntry(l-1,0));
							}
						}
					} else {
						B_optimal.setEntry(i*(k+1)+l,l-1,sobolSequence.getEntry(i+QRshift,k+l-1)); 
						//B_optimal.setEntry(i*(k+1)+l,l-1,random(0,1)); //TEST 30/3/21 random B
					}
				}
			}
		}
		B_saltelli.setSubMatrix(sobolSequence.getSubMatrix(QRshift,r+QRshift-1,k,2*k-1).getData(),0,0); 
		
		// calculate "spread" measure to compare to EOT 
		// Calculate Euclidean distance d_{m,l} between each pair of trajectories
		RealMatrix d_euclidsob = MatrixUtils.createRealMatrix(r,r);
		RealMatrix tempsob = MatrixUtils.createRealMatrix(k+1, k+1); // temporary matrix
		double ttemp = 0; 
		for (int m=0; m<r; m++) { // only loop through strictly lower diagonal part
			for (int l=0; l<m; l++) { // diagonal = 0 by definition
				for (int i=1; i<=k+1; i++){ // loop over points in m-th trajectory
					for (int j=1; j<=k+1; j++){ // loop over points in l-th trajectory
						tempsob.setEntry(i-1,j-1,(B_optimal.getRowVector(m*(k+1)+(i-1)).subtract(B_optimal.getRowVector(l*(k+1)+(j-1)))).getNorm()); // L2-norm, i.e. sqrt of sum of squares
						ttemp += tempsob.getEntry(i-1,j-1);
					}
				}
				d_euclidsob.setEntry(m,l,ttemp);
				ttemp = 0;
			}
		}
		d_euclidsob = d_euclidsob.add(d_euclidsob.transpose()); //Note: d(m,l) = d(l,m)
		//
		// Calculate spread D_maxsob for r trajectories
		double sum = 0;
		double D_maxsob; // Array containing the maximum value of spread D
		int i_temp = 0;
		List comb_choose_2 = new ArrayList(); 		// Create list for all pairs of indices 
		Iterator iterator2 = CombinatoricsUtils.combinationsIterator(r, 2); 
		while (iterator2.hasNext()) {				// Sum d_z,l^2 for each pair of indices and store result as D_maxsob
			final int[] combination2 = (int[]) iterator2.next();
			int[] temp2 = {combination2[0],combination2[1]};
			comb_choose_2.add(temp2);
		}
		for(int[] i : comb_choose_2) {
			sum += d_euclidsob.getEntry(i[0], i[1])**2;// + random(0,1); // test
		}
		D_maxsob=sum;
		println("D_max/[(r choose 2)*k*((k+1)^4+(k+1)^2)] (Sobol 'Standard') = " + D_maxsob/(CombinatoricsUtils.binomialCoefficient(r,2)*k*((k+1)**4+(k+1)**2)));
		//calcDiscrepancy(B_optimal); // Calculate discrepancy of sample set 
		// Transform parameter values (i.e. columns of B_rand) to their actual intervals [min_i, max_i]
		for (int i=0; i<k; i++) {
			if(type[i]==0){
				B_optimal.setColumnMatrix(i, (B_optimal.getColumnMatrix(i).scalarMultiply((Double) max.get(i) - (Double) min.get(i))).scalarAdd((Double) min.get(i)));
			} else { // Ensure integer values for int/boolean inputs; somehow roundoff error might cause 10 to become 10.00000000002, for example.
				for(int j=0; j<r*(k+1); j++){
					B_optimal.setEntry(j,i, Math.floor(B_optimal.getEntry(j,i)*((Double) max.get(i) - (Double) min.get(i))+((Double) min.get(i))));
				}
			}
		}
		// Export trajectory to txt file using simple PrintWriter
		FileWriter fileWriter = new FileWriter(new File(outputFileTrajectories));
		PrintWriter printWriter = new PrintWriter(fileWriter);
		printWriter.println("For details about number of parameters and corresponding levels, see input file.");
		for(int i = 0; i<r*(k+1); i++) {
			printWriter.println();
			for(int j=0; j<k; j++) {
				printWriter.print(B_optimal.getEntry(i,j) + "  " ); 
			}
			if((i+1)%(k+1)==0){printWriter.println();}
		}
		printWriter.close(); 
	}
	
	void elementaryEffectsTrajectoriesStandardSobWind() { //Winding sobol
		// 'Standard' Sobol winding method when possible; only QR base points for int/boolean inputs to ensure correct values
		Y = MatrixUtils.createRealMatrix(r*(k+1), outputLength);//output.length];			// Output vector
		EE = MatrixUtils.createRealMatrix(r*k, Y.getColumnDimension());			// Matrix with all elementary effects
		B_saltelli = MatrixUtils.createRealMatrix(r, k);
		RealMatrix sobolSequence = MatrixUtils.createRealMatrix(r+QRshift, 2*k); // matrix with all sampling points
		InputStream inputstream = new FileInputStream("C:/Users/EE/Input/sobolsequenceinput.txt");
		SobolSequenceGenerator sobolGenerator = new SobolSequenceGenerator(2*k,inputstream);
		for(int i=0; i<burninAmount/2; i++){ // Saltelli STi calculation; burnin number.
			double[] temp = sobolGenerator.nextVector();
		}
		for(int i=0; i<r+QRshift; i++){
			double[] temp = sobolGenerator.nextVector();
			sobolSequence.setRow(i,temp);
			if(i>QRshift-1){
				for(int j=0; j<k; j++){
					if((Double) sobolSequence.getEntry(i-QRshift,j)- (Double) sobolSequence.getEntry(i,j+k)==0 ){i=i-1; break;}	// Check to avoid duplicate points in a trajectory; if duplicate, resample perturbation point
				}
			}
		}
		
		// transform base values to discrete ones iff int/boolean type (i.e. binning procedure). Multiply by p[i], take integer part (i.e. floor), divide by p[i]-1
		for(int i=0; i<r; i++){
			for(int j=0; j<k; j++){
				if(type[j]!=0){
					if(sobolSequence.getEntry(i,j)==1){sobolSequence.setEntry(i,j,1);} 
					else {
						sobolSequence.setEntry(i,j,(double) (Math.floor(sobolSequence.getEntry(i,j)*(p[j])))/(p[j]-1));
					}
				}
			}
		} 
		B_optimal = MatrixUtils.createRealMatrix(r*(k+1),k); // Matrix with all simulation points
		for(int i=0; i<r; i++){ // 'trajectory' i
			for(int l=0; l<k+1; l++){ // point l on 'trajectory' (l=1 means perturbed in x1-dimension)
				if(l==0){ // base point
					B_optimal.setSubMatrix(sobolSequence.getSubMatrix(i,i,0,k-1).getData(),i*(k+1),0); 
				} else {
					B_optimal.setSubMatrix(sobolSequence.getSubMatrix(i,i,0,k-1).getData(),i*(k+1)+l,0);
					if(type[l-1]!=0){
						if(B_optimal.getEntry(i*(k+1),l-1)<Delta.getEntry(l-1,0)){
							B_optimal.setEntry(i*(k+1)+l,l-1,B_optimal.getEntry(i*(k+1),l-1)+Delta.getEntry(l-1,0));
						} else if(B_optimal.getEntry(i*(k+1),l-1)>1-Delta.getEntry(l-1,0)) {
							B_optimal.setEntry(i*(k+1)+l,l-1,B_optimal.getEntry(i*(k+1),l-1)-Delta.getEntry(l-1,0));
						} else {
							double rand = random(0,1);
							if(rand<0.5){
								B_optimal.setEntry(i*(k+1)+l,l-1,B_optimal.getEntry(i*(k+1),l-1)+Delta.getEntry(l-1,0));
							} else {
								B_optimal.setEntry(i*(k+1)+l,l-1,B_optimal.getEntry(i*(k+1),l-1)-Delta.getEntry(l-1,0));
							}
						}
					} else {
						for(int ii=0; ii<l; ii++){
							B_optimal.setEntry(i*(k+1)+l,ii,sobolSequence.getEntry(i+QRshift,k+ii)); 
						}
					}
				}
			}
		}
		B_saltelli.setSubMatrix(sobolSequence.getSubMatrix(QRshift,r+QRshift-1,k,2*k-1).getData(),0,0); 
		//
		// calculate "spread" measure to compare to EOT 
		// Calculate Euclidean distance d_{m,l} between each pair of trajectories
		RealMatrix d_euclidsob = MatrixUtils.createRealMatrix(r,r);
		RealMatrix tempsob = MatrixUtils.createRealMatrix(k+1, k+1); // temporary matrix
		double ttemp = 0; 
		for (int m=0; m<r; m++) { // only loop through strictly lower diagonal part
			for (int l=0; l<m; l++) { // diagonal = 0 by definition
				for (int i=1; i<=k+1; i++){ // loop over points in m-th trajectory
					for (int j=1; j<=k+1; j++){ // loop over points in l-th trajectory
						tempsob.setEntry(i-1,j-1,(B_optimal.getRowVector(m*(k+1)+(i-1)).subtract(B_optimal.getRowVector(l*(k+1)+(j-1)))).getNorm()); // L2-norm, i.e. sqrt of sum of squares
						ttemp += tempsob.getEntry(i-1,j-1);
					}
				}
				d_euclidsob.setEntry(m,l,ttemp);
				ttemp = 0;
			}
		}
		d_euclidsob = d_euclidsob.add(d_euclidsob.transpose()); //Note: d(m,l) = d(l,m)
		//
		// Calculate spread D_maxsob for r trajectories
		double sum = 0;
		double D_maxsob; // Array containing the maximum value of spread D
		int i_temp = 0;
		List comb_choose_2 = new ArrayList(); 		// Create list for all pairs of indices 
		Iterator iterator2 = CombinatoricsUtils.combinationsIterator(r, 2); 
		while (iterator2.hasNext()) {				// Sum d_z,l^2 for each pair of indices and store result as D_maxsob
			final int[] combination2 = (int[]) iterator2.next();
			int[] temp2 = {combination2[0],combination2[1]};
			comb_choose_2.add(temp2);
		}
		for(int[] i : comb_choose_2) {
			sum += d_euclidsob.getEntry(i[0], i[1])**2;
		}
		D_maxsob=sum;
		println("D_max/[(r choose 2)*k*((k+1)^4+(k+1)^2)] (Sobol 'Standard winding') = " + D_maxsob/(CombinatoricsUtils.binomialCoefficient(r,2)*k*((k+1)**4+(k+1)**2)));
		//calcDiscrepancy(B_optimal); // Calculate discrepancy of sample set 
		// Transform parameter values (i.e. columns of B_rand) to their actual intervals [min_i, max_i]
		for (int i=0; i<k; i++) {
			if(type[i]==0){
				B_optimal.setColumnMatrix(i, (B_optimal.getColumnMatrix(i).scalarMultiply((Double) max.get(i) - (Double) min.get(i))).scalarAdd((Double) min.get(i)));
			} else { // Ensure integer values for int/boolean inputs; somehow roundoff error might cause 10 to become 10.00000000002, for example.
				for(int j=0; j<r*(k+1); j++){
					B_optimal.setEntry(j,i, Math.floor(B_optimal.getEntry(j,i)*((Double) max.get(i) - (Double) min.get(i))+((Double) min.get(i))));
				}
			}
		}
		// Export trajectory to txt file using simple PrintWriter
		FileWriter fileWriter = new FileWriter(new File(outputFileTrajectories));
		PrintWriter printWriter = new PrintWriter(fileWriter);
		printWriter.println("For details about number of parameters and corresponding levels, see input file.");
		for(int i = 0; i<r*(k+1); i++) {
			printWriter.println();
			for(int j=0; j<k; j++) {
				printWriter.print(B_optimal.getEntry(i,j) + "  " ); 
			}
			if((i+1)%(k+1)==0){printWriter.println();}
		}
		printWriter.close(); 
	}
	
	void elementaryEffectsTrajectoriesStandardRdRad() {
		// Standard Rd QR radial when possible: generate base points with R2, then step according to delta-values for int/boolean type
		Y = MatrixUtils.createRealMatrix(r*(k+1), outputLength);	// Output vector
		EE = MatrixUtils.createRealMatrix(r*k, Y.getColumnDimension());			// Matrix with all elementary effects
		B_saltelli = MatrixUtils.createRealMatrix(r, k);
		RealMatrix rSequence = MatrixUtils.createRealMatrix(r+QRshift, 2*k); // matrix with base points 
		double phi=2; // Approximation of solution phi_d to x^(d+1)=x+1
		for(int i=0; i<20; i++){
			phi = Math.pow((1+phi),(1.0/(k+1))); 
		}
		double[] alpha = new double[2*k];
		for(int i=0; i<2*k; i++){
			alpha[i] = (1/(phi**(i+1)))%1;
		}
		for(int i=0; i<r+QRshift; i++){
			for(int j=0; j<2*k; j++){ 
				rSequence.setEntry(i,j,(0.5+alpha[j]*(i+1+burninAmount))%1); // Saltelli STi calculation burninamount
			}
		}
		//transform base values to discrete ones iff int/boolean type (i.e. binning procedure). Multiply by p[i], take integer part (i.e. floor), divide by p[i]-1
		for(int i=0; i<r; i++){
			for(int j=0; j<k; j++){
				if(type[j]!=0){
					if(rSequence.getEntry(i,j)==1){rSequence.setEntry(i,j,1);} 
					else {
						rSequence.setEntry(i,j,(double) (Math.floor(rSequence.getEntry(i,j)*(p[j])))/(p[j]-1));
					}
				}
			}
		} 
		//
		B_optimal = MatrixUtils.createRealMatrix(r*(k+1),k); // Matrix with all simulation points
		for(int i=0; i<r; i++){ // 'trajectory' i
			for(int l=0; l<k+1; l++){ // point l on 'trajectory' (l=1 means perturbed in x1-dimension)
				if(l==0){ // base point
					B_optimal.setSubMatrix(rSequence.getSubMatrix(i,i,0,k-1).getData(),i*(k+1),0); 
				} else {
					B_optimal.setSubMatrix(rSequence.getSubMatrix(i,i,0,k-1).getData(),i*(k+1)+l,0);
					if(type[l-1]!=0){
						if(B_optimal.getEntry(i*(k+1),l-1)<Delta.getEntry(l-1,0)){
							B_optimal.setEntry(i*(k+1)+l,l-1,B_optimal.getEntry(i*(k+1),l-1)+Delta.getEntry(l-1,0));
						} else if(B_optimal.getEntry(i*(k+1),l-1)>1-Delta.getEntry(l-1,0)) {
							B_optimal.setEntry(i*(k+1)+l,l-1,B_optimal.getEntry(i*(k+1),l-1)-Delta.getEntry(l-1,0));
						} else {
							double rand = random(0,1);
							if(rand<0.5){
								B_optimal.setEntry(i*(k+1)+l,l-1,B_optimal.getEntry(i*(k+1),l-1)+Delta.getEntry(l-1,0));
							} else {
								B_optimal.setEntry(i*(k+1)+l,l-1,B_optimal.getEntry(i*(k+1),l-1)-Delta.getEntry(l-1,0));
							}
						}
					} else {
						B_optimal.setEntry(i*(k+1)+l,l-1,rSequence.getEntry(i+QRshift,k+l-1)); 
					}
				}
			}
		}
		B_saltelli.setSubMatrix(rSequence.getSubMatrix(QRshift,r+QRshift-1,k,2*k-1).getData(),0,0); 
		// calculate "spread" measure to compare to EOT 
		// Calculate Euclidean distance d_{m,l} between each pair of trajectories
		RealMatrix d_euclidrad = MatrixUtils.createRealMatrix(r,r);
		RealMatrix temprad = MatrixUtils.createRealMatrix(k+1, k+1); // temporary matrix
		double ttemp = 0; 
		for (int m=0; m<r; m++) { // only loop through strictly lower diagonal part
			for (int l=0; l<m; l++) { // diagonal = 0 by definition
				for (int i=1; i<=k+1; i++){ // loop over points in m-th trajectory
					for (int j=1; j<=k+1; j++){ // loop over points in l-th trajectory
						temprad.setEntry(i-1,j-1,(B_optimal.getRowVector(m*(k+1)+(i-1)).subtract(B_optimal.getRowVector(l*(k+1)+(j-1)))).getNorm()); // L2-norm, i.e. sqrt of sum of squares
						ttemp += temprad.getEntry(i-1,j-1);
					}
				}
				d_euclidrad.setEntry(m,l,ttemp);
				ttemp = 0;
			}
		}
		d_euclidrad = d_euclidrad.add(d_euclidrad.transpose()); //Note: d(m,l) = d(l,m)
		//
		// Calculate spread D_spread 
		double sum = 0;
		double D_maxrad; // Array containing the maximum value of spread D
		int i_temp = 0;
		List comb_choose_2 = new ArrayList(); 		// Create list for all pairs of indices 
		Iterator iterator2 = CombinatoricsUtils.combinationsIterator(r, 2); 
		while (iterator2.hasNext()) {				// Sum d_z,l^2 for each pair of indices and store result as D(index of m_choose_r)
			final int[] combination2 = (int[]) iterator2.next();
			int[] temp2 = {combination2[0],combination2[1]};
			comb_choose_2.add(temp2);
		}
		for(int[] i : comb_choose_2) {
			sum += d_euclidrad.getEntry(i[0], i[1])**2;
		}
		D_maxrad=sum;
		println("D_max/[(r choose 2)*k*((k+1)^4+(k+1)^2)] (R-seq 'Standard') = " + D_maxrad/(CombinatoricsUtils.binomialCoefficient(r,2)*k*((k+1)**4+(k+1)**2)));
		//calcDiscrepancy(B_optimal); // Calculate discrepancy of sample set 
		// Transform parameter values (i.e. columns of B_rand) to their actual intervals [min_i, max_i]
		for (int i=0; i<k; i++) {
			if(type[i]==0){
				B_optimal.setColumnMatrix(i, (B_optimal.getColumnMatrix(i).scalarMultiply((Double) max.get(i) - (Double) min.get(i))).scalarAdd((Double) min.get(i)));
			} else { // Ensure integer values for int/boolean inputs; somehow roundoff error might cause 10 to become 10.00000000002, for example.
				for(int j=0; j<r*(k+1); j++){
					B_optimal.setEntry(j,i, Math.floor(B_optimal.getEntry(j,i)*((Double) max.get(i) - (Double) min.get(i))+((Double) min.get(i))));
				}
			}
		}
		// Export trajectory to txt file using simple PrintWriter 
		FileWriter fileWriter = new FileWriter(new File(outputFileTrajectories));
		PrintWriter printWriter = new PrintWriter(fileWriter);
		printWriter.println("For details about number of parameters and corresponding levels, see input file.");
		for(int i = 0; i<r*(k+1); i++) {
			printWriter.println();
			for(int j=0; j<k; j++) {
				printWriter.print(B_optimal.getEntry(i,j) + "  " ); 
			}
			if((i+1)%(k+1)==0){printWriter.println();}
		}
		printWriter.close(); 
	}
	
	void elementaryEffectsTrajectoriesStandardRdWind() {
		// Standard Rd QR winding when possible: generate base points with Rd, then step according to delta-values for int/boolean type
		Y = MatrixUtils.createRealMatrix(r*(k+1), outputLength);	// Output vector
		EE = MatrixUtils.createRealMatrix(r*k, Y.getColumnDimension());			// Matrix with all elementary effects
		B_saltelli = MatrixUtils.createRealMatrix(r, k);
		RealMatrix rSequence = MatrixUtils.createRealMatrix(r+QRshift, 2*k); // matrix with base points 
		double phi=2; // Approximation of solution phi_d to x^(d+1)=x+1
		for(int i=0; i<20; i++){
			phi = Math.pow((1+phi),(1.0/(k+1))); 
		}
		double[] alpha = new double[2*k];
		for(int i=0; i<2*k; i++){
			alpha[i] = (1/(phi**(i+1)))%1;
		}
		for(int i=0; i<r+QRshift; i++){
			for(int j=0; j<2*k; j++){ 
				rSequence.setEntry(i,j,(0.5+alpha[j]*(i+1+burninAmount))%1); // Saltelli STi calculation burninamount
			}
		}
		//transform base values to discrete ones iff int/boolean type (i.e. binning procedure). Multiply by p[i], take integer part (i.e. floor), divide by p[i]-1
		for(int i=0; i<r; i++){
			for(int j=0; j<k; j++){
				if(type[j]!=0){
					if(rSequence.getEntry(i,j)==1){rSequence.setEntry(i,j,1);} 
					else {
						rSequence.setEntry(i,j,(double) (Math.floor(rSequence.getEntry(i,j)*(p[j])))/(p[j]-1));
					}
				}
			}
		} 
		//
		B_optimal = MatrixUtils.createRealMatrix(r*(k+1),k); // Matrix with all simulation points
		for(int i=0; i<r; i++){ // 'trajectory' i
			for(int l=0; l<k+1; l++){ // point l on 'trajectory' (l=1 means perturbed in x1-dimension)
				if(l==0){ // base point
					B_optimal.setSubMatrix(rSequence.getSubMatrix(i,i,0,k-1).getData(),i*(k+1),0); 
				} else {
					B_optimal.setSubMatrix(rSequence.getSubMatrix(i,i,0,k-1).getData(),i*(k+1)+l,0);
					if(type[l-1]!=0){
						if(B_optimal.getEntry(i*(k+1),l-1)<Delta.getEntry(l-1,0)){
							B_optimal.setEntry(i*(k+1)+l,l-1,B_optimal.getEntry(i*(k+1),l-1)+Delta.getEntry(l-1,0));
						} else if(B_optimal.getEntry(i*(k+1),l-1)>1-Delta.getEntry(l-1,0)) {
							B_optimal.setEntry(i*(k+1)+l,l-1,B_optimal.getEntry(i*(k+1),l-1)-Delta.getEntry(l-1,0));
						} else {
							double rand = random(0,1);
							if(rand<0.5){
								B_optimal.setEntry(i*(k+1)+l,l-1,B_optimal.getEntry(i*(k+1),l-1)+Delta.getEntry(l-1,0));
							} else {
								B_optimal.setEntry(i*(k+1)+l,l-1,B_optimal.getEntry(i*(k+1),l-1)-Delta.getEntry(l-1,0));
							}
						}
					} else {
						for(int ii=0; ii<l; ii++){
							B_optimal.setEntry(i*(k+1)+l,ii,rSequence.getEntry(i+QRshift,k+ii)); 
						}
					}
				}
			}
		}
		B_saltelli.setSubMatrix(rSequence.getSubMatrix(QRshift,r+QRshift-1,k,2*k-1).getData(),0,0); 
		// calculate "spread" measure to compare to EOT 
		// Calculate Euclidean distance d_{m,l} between each pair of trajectories
		RealMatrix d_euclidrad = MatrixUtils.createRealMatrix(r,r);
		RealMatrix temprad = MatrixUtils.createRealMatrix(k+1, k+1); // temporary matrix
		double ttemp = 0; 
		for (int m=0; m<r; m++) { // only loop through strictly lower diagonal part
			for (int l=0; l<m; l++) { // diagonal = 0 by definition
				for (int i=1; i<=k+1; i++){ // loop over points in m-th trajectory
					for (int j=1; j<=k+1; j++){ // loop over points in l-th trajectory
						temprad.setEntry(i-1,j-1,(B_optimal.getRowVector(m*(k+1)+(i-1)).subtract(B_optimal.getRowVector(l*(k+1)+(j-1)))).getNorm()); // L2-norm, i.e. sqrt of sum of squares
						ttemp += temprad.getEntry(i-1,j-1);
					}
				}
				d_euclidrad.setEntry(m,l,ttemp);
				ttemp = 0;
			}
		}
		d_euclidrad = d_euclidrad.add(d_euclidrad.transpose()); //Note: d(m,l) = d(l,m)
		//
		// Calculate spread D_spread 
		double sum = 0;
		double D_maxrad; // Array containing the maximum value of spread D
		int i_temp = 0;
		List comb_choose_2 = new ArrayList(); 		// Create list for all pairs of indices 
		Iterator iterator2 = CombinatoricsUtils.combinationsIterator(r, 2); 
		while (iterator2.hasNext()) {				// Sum d_z,l^2 for each pair of indices and store result as D(index of m_choose_r)
			final int[] combination2 = (int[]) iterator2.next();
			int[] temp2 = {combination2[0],combination2[1]};
			comb_choose_2.add(temp2);
		}
		for(int[] i : comb_choose_2) {
			sum += d_euclidrad.getEntry(i[0], i[1])**2;
		}
		D_maxrad=sum;
		println("D_max/[(r choose 2)*k*((k+1)^4+(k+1)^2)] (R-seq 'Standard') = " + D_maxrad/(CombinatoricsUtils.binomialCoefficient(r,2)*k*((k+1)**4+(k+1)**2)));
		//calcDiscrepancy(B_optimal); // Calculate discrepancy of sample set 
		// Transform parameter values (i.e. columns of B_rand) to their actual intervals [min_i, max_i]
		for (int i=0; i<k; i++) {
			if(type[i]==0){
				B_optimal.setColumnMatrix(i, (B_optimal.getColumnMatrix(i).scalarMultiply((Double) max.get(i) - (Double) min.get(i))).scalarAdd((Double) min.get(i)));
			} else { // Ensure integer values for int/boolean inputs; somehow roundoff error might cause 10 to become 10.00000000002, for example.
				for(int j=0; j<r*(k+1); j++){
					B_optimal.setEntry(j,i, Math.floor(B_optimal.getEntry(j,i)*((Double) max.get(i) - (Double) min.get(i))+((Double) min.get(i))));
				}
			}
		}
		// Export trajectory to txt file using simple PrintWriter 
		FileWriter fileWriter = new FileWriter(new File(outputFileTrajectories));
		PrintWriter printWriter = new PrintWriter(fileWriter);
		printWriter.println("For details about number of parameters and corresponding levels, see input file.");
		for(int i = 0; i<r*(k+1); i++) {
			printWriter.println();
			for(int j=0; j<k; j++) {
				printWriter.print(B_optimal.getEntry(i,j) + "  " ); 
			}
			if((i+1)%(k+1)==0){printWriter.println();}
		}
		printWriter.close(); 
	}
	
	void elementaryEffectsTrajectoriesPinnedSobRad() { 
		// Pinned Sobol radial method; only (pinned) QR base points for all input types
		Y = MatrixUtils.createRealMatrix(r*(k+1), outputLength); // Output vector
		B_saltelli = MatrixUtils.createRealMatrix(r, k);
		EE = MatrixUtils.createRealMatrix(r*k, Y.getColumnDimension());			// Matrix with all elementary effects
		RealMatrix sobolSequence = MatrixUtils.createRealMatrix(r, k); // matrix with all sampling points 
		InputStream inputstream = new FileInputStream("C:/Users/EE/Input/sobolsequenceinput.txt");
		SobolSequenceGenerator sobolGenerator = new SobolSequenceGenerator(k,inputstream);
		for(int i=0; i<burninAmount/2; i++){ // Saltelli STi calculation; burnin number.
			double[] temp = sobolGenerator.nextVector();
		}
		for(int i=0; i<r; i++){
			double[] temp = sobolGenerator.nextVector();
			sobolSequence.setRow(i,temp);
		}
		//transform continuous values to discrete ones (i.e. binning procedure). Multiply by p[i], take integer part (i.e. floor), divide by p[i]-1
		for(int i=0; i<r; i++){
			for(int j=0; j<k; j++){
				if(sobolSequence.getEntry(i,j)==1){sobolSequence.setEntry(i,j,1);} else {
				sobolSequence.setEntry(i,j,(double) (Math.floor(sobolSequence.getEntry(i,j)*(p[j])))/(p[j]-1));}
			}
		}
		B_optimal = MatrixUtils.createRealMatrix(r*(k+1),k); // Matrix with all simulation points
		for(int i=0; i<r; i++){ // input i
			for(int l=0; l<k+1; l++){ // observation l
				if(l==0){ // base point
					B_optimal.setSubMatrix(sobolSequence.getSubMatrix(i,i,0,k-1).getData(),i*(k+1),0); 
				} else {
					B_optimal.setSubMatrix(sobolSequence.getSubMatrix(i,i,0,k-1).getData(),i*(k+1)+l,0);
					if(B_optimal.getEntry(i*(k+1),l-1)<Delta.getEntry(l-1,0)){
						B_optimal.setEntry(i*(k+1)+l,l-1,B_optimal.getEntry(i*(k+1),l-1)+Delta.getEntry(l-1,0));
						B_saltelli.setEntry(i,l-1,B_optimal.getEntry(i*(k+1)+l,l-1)); 
					} else if(B_optimal.getEntry(i*(k+1),l-1)>1-Delta.getEntry(l-1,0)) {
						B_optimal.setEntry(i*(k+1)+l,l-1,B_optimal.getEntry(i*(k+1),l-1)-Delta.getEntry(l-1,0));
						B_saltelli.setEntry(i,l-1,B_optimal.getEntry(i*(k+1)+l,l-1)); 
					} else {
						double rand = random(0,1);
						if(rand<0.5){
							B_optimal.setEntry(i*(k+1)+l,l-1,B_optimal.getEntry(i*(k+1),l-1)+Delta.getEntry(l-1,0));
							B_saltelli.setEntry(i,l-1,B_optimal.getEntry(i*(k+1)+l,l-1)); 
						} else {
							B_optimal.setEntry(i*(k+1)+l,l-1,B_optimal.getEntry(i*(k+1),l-1)-Delta.getEntry(l-1,0));
							B_saltelli.setEntry(i,l-1,B_optimal.getEntry(i*(k+1)+l,l-1)); 
						}
					}
				}
			}
		}
		// calculate "spread" measure to compare to EOT 
		// Calculate Euclidean distance d_{m,l} between each pair of trajectories
		RealMatrix d_euclidsob = MatrixUtils.createRealMatrix(r,r);
		RealMatrix tempsob = MatrixUtils.createRealMatrix(k+1, k+1); // temporary matrix
		double ttemp = 0; 
		for (int m=0; m<r; m++) { // only loop through strictly lower diagonal part
			for (int l=0; l<m; l++) { // diagonal = 0 by definition
				for (int i=1; i<=k+1; i++){ // loop over points in m-th trajectory
					for (int j=1; j<=k+1; j++){ // loop over points in l-th trajectory
						tempsob.setEntry(i-1,j-1,(B_optimal.getRowVector(m*(k+1)+(i-1)).subtract(B_optimal.getRowVector(l*(k+1)+(j-1)))).getNorm()); // L2-norm, i.e. sqrt of sum of squares
						ttemp += tempsob.getEntry(i-1,j-1);
					}
				}
				d_euclidsob.setEntry(m,l,ttemp);
				ttemp = 0;
			}
		}
		d_euclidsob = d_euclidsob.add(d_euclidsob.transpose()); //Note: d(m,l) = d(l,m)
		//
		// Calculate spread D_spread for each combination of r trajectories out of M
		double sum = 0;
		double D_maxsob; // Array containing the maximum value of spread D
		int i_temp = 0;
		List comb_choose_2 = new ArrayList(); 		// Create list for all pairs of indices 
		Iterator iterator2 = CombinatoricsUtils.combinationsIterator(r, 2); 
		while (iterator2.hasNext()) {				// Sum d_z,l^2 for each pair of indices and store result as D(index of m_choose_r)
			final int[] combination2 = (int[]) iterator2.next();
			int[] temp2 = {combination2[0],combination2[1]};
			comb_choose_2.add(temp2);
		}
		for(int[] i : comb_choose_2) {
			sum += d_euclidsob.getEntry(i[0], i[1])**2;
		}
		D_maxsob=sum;
		println("D_max/[(r choose 2)*k*((k+1)^4+(k+1)^2)] (Sobol (base only)) = " + D_maxsob/(CombinatoricsUtils.binomialCoefficient(r,2)*k*((k+1)**4+(k+1)**2)));
		//calcDiscrepancy(B_optimal); // Calculate discrepancy of sample set 
		// Transform parameter values (i.e. columns of B_rand) to their actual intervals [min_i, max_i]
		for (int i=0; i<k; i++) {
			if(type[i]==0){
				B_optimal.setColumnMatrix(i, (B_optimal.getColumnMatrix(i).scalarMultiply((Double) max.get(i) - (Double) min.get(i))).scalarAdd((Double) min.get(i)));
			} else { // Ensure integer values for int/boolean inputs; somehow roundoff error might cause 10 to become 10.00000000002, for example.
				for(int j=0; j<r*(k+1); j++){
					B_optimal.setEntry(j,i, Math.floor(B_optimal.getEntry(j,i)*((Double) max.get(i) - (Double) min.get(i))+((Double) min.get(i))));
				}
			}
		}
		// Export trajectory to txt file using simple PrintWriter
		FileWriter fileWriter = new FileWriter(new File(outputFileTrajectories));
		PrintWriter printWriter = new PrintWriter(fileWriter);
		printWriter.println("For details about number of parameters and corresponding levels, see input file.");
		for(int i = 0; i<r*(k+1); i++) {
			printWriter.println();
			for(int j=0; j<k; j++) {
				printWriter.print(B_optimal.getEntry(i,j) + "  " ); 
			}
			if((i+1)%(k+1)==0){printWriter.println();}
		}
		printWriter.close(); 
	}
	
	void elementaryEffectsTrajectoriesPinnedRdRad() { 
		// Pinned Sobol radial method; only (pinned) QR base points for all input types
		Y = MatrixUtils.createRealMatrix(r*(k+1), outputLength);	// Output vector
		EE = MatrixUtils.createRealMatrix(r*k, Y.getColumnDimension());			// Matrix with all elementary effects
		RealMatrix rSequence = MatrixUtils.createRealMatrix(r, k); // matrix with base points 
		double phi=2; // Approximation of solution phi_d to x^(d+1)=x+1
		for(int i=0; i<20; i++){
			phi = Math.pow((1+phi),(1.0/(k+1))); 
		}
		double[] alpha = new double[k];
		for(int i=0; i<k; i++){
			alpha[i] = (1/(phi**(i+1)))%1;
		}
		for(int i=0; i<r; i++){
			for(int j=0; j<k; j++){ 
				rSequence.setEntry(i,j,(0.5+alpha[j]*(i+1+burninAmount))%1); // Saltelli STi calculation burninamount
			}
		}
		// Transform sampled values to attainable ones (n/(p_i-1)) (i.e. binning procedure). Multiply by p[i], take integer part (i.e. floor), divide by p[i]-1
		for(int i=0; i<r; i++){
			for(int j=0; j<k; j++){
				if(rSequence.getEntry(i,j)==1){rSequence.setEntry(i,j,1);} else {
					rSequence.setEntry(i,j,(double) (Math.floor(rSequence.getEntry(i,j)*(p[j])))/(p[j]-1));
				}
			}
		} 
		B_optimal = MatrixUtils.createRealMatrix(r*(k+1),k); // Matrix with all simulation points
		for(int i=0; i<r; i++){ // input i
			for(int l=0; l<k+1; l++){ // observation l
				if(l==0){ // base point
					B_optimal.setSubMatrix(rSequence.getSubMatrix(i,i,0,k-1).getData(),i*(k+1),0); 
				} else {
					//for(int j=0; j<k-1; j++){
					B_optimal.setSubMatrix(rSequence.getSubMatrix(i,i,0,k-1).getData(),i*(k+1)+l,0);
					if(B_optimal.getEntry(i*(k+1),l-1)<Delta.getEntry(l-1,0)){
						B_optimal.setEntry(i*(k+1)+l,l-1,B_optimal.getEntry(i*(k+1),l-1)+Delta.getEntry(l-1,0));
					} else if(B_optimal.getEntry(i*(k+1),l-1)>1-Delta.getEntry(l-1,0)) {
						B_optimal.setEntry(i*(k+1)+l,l-1,B_optimal.getEntry(i*(k+1),l-1)-Delta.getEntry(l-1,0));
					} else {
						double rand = random(0,1);
						if(rand<0.5){
							B_optimal.setEntry(i*(k+1)+l,l-1,B_optimal.getEntry(i*(k+1),l-1)+Delta.getEntry(l-1,0));
						} else {
							B_optimal.setEntry(i*(k+1)+l,l-1,B_optimal.getEntry(i*(k+1),l-1)-Delta.getEntry(l-1,0));
						}
					}
					//}
				}
			}
		}
		// calculate "spread" measure to compare to EOT 
		// Calculate Euclidean distance d_{m,l} between each pair of trajectories
		RealMatrix d_euclidrad = MatrixUtils.createRealMatrix(r,r);
		RealMatrix temprad = MatrixUtils.createRealMatrix(k+1, k+1); // temporary matrix
		double ttemp = 0; 
		for (int m=0; m<r; m++) { // only loop through strictly lower diagonal part
			for (int l=0; l<m; l++) { // diagonal = 0 by definition
				for (int i=1; i<=k+1; i++){ // loop over points in m-th trajectory
					for (int j=1; j<=k+1; j++){ // loop over points in l-th trajectory
						temprad.setEntry(i-1,j-1,(B_optimal.getRowVector(m*(k+1)+(i-1)).subtract(B_optimal.getRowVector(l*(k+1)+(j-1)))).getNorm()); // L2-norm, i.e. sqrt of sum of squares
						ttemp += temprad.getEntry(i-1,j-1);
					}
				}
				d_euclidrad.setEntry(m,l,ttemp);
				ttemp = 0;
			}
		}
		d_euclidrad = d_euclidrad.add(d_euclidrad.transpose()); //Note: d(m,l) = d(l,m)
		//
		// Calculate spread 
		double sum = 0;
		double D_maxrad; // Array containing the maximum value of spread D 
		int i_temp = 0;
		List comb_choose_2 = new ArrayList(); 		// Create list for all pairs of indices 
		Iterator iterator2 = CombinatoricsUtils.combinationsIterator(r, 2); 
		while (iterator2.hasNext()) {				// Sum d_z,l^2 for each pair of indices 
			final int[] combination2 = (int[]) iterator2.next();
			int[] temp2 = {combination2[0],combination2[1]};
			comb_choose_2.add(temp2);
		}
		for(int[] i : comb_choose_2) {
			sum += d_euclidrad.getEntry(i[0], i[1])**2;
		}
		D_maxrad=sum;
		println("D_max/[(r choose 2)*k*((k+1)^4+(k+1)^2)] (R-seq (base only)) = " + D_maxrad/(CombinatoricsUtils.binomialCoefficient(r,2)*k*((k+1)**4+(k+1)**2)));
		//calcDiscrepancy(B_optimal); // Calculate discrepancy of sample set 
		// Transform parameter values (i.e. columns of B_rand) to their actual intervals [min_i, max_i]
		for (int i=0; i<k; i++) {
			if(type[i]==0){
				B_optimal.setColumnMatrix(i, (B_optimal.getColumnMatrix(i).scalarMultiply((Double) max.get(i) - (Double) min.get(i))).scalarAdd((Double) min.get(i)));
			} else { // Ensure integer values for int/boolean inputs; somehow roundoff error might cause 10 to become 10.00000000002, for example.
				for(int j=0; j<r*(k+1); j++){
					B_optimal.setEntry(j,i, Math.floor(B_optimal.getEntry(j,i)*((Double) max.get(i) - (Double) min.get(i))+((Double) min.get(i))));
				}
			}
		}
		// Export trajectory to txt file using simple PrintWriter 
		FileWriter fileWriter = new FileWriter(new File(outputFileTrajectories));
		PrintWriter printWriter = new PrintWriter(fileWriter);
		printWriter.println("For details about number of parameters and corresponding levels, see input file.");
		for(int i = 0; i<r*(k+1); i++) {
			printWriter.println();
			for(int j=0; j<k; j++) {
				printWriter.print(B_optimal.getEntry(i,j) + "  " ); 
			}
			if((i+1)%(k+1)==0){printWriter.println();}
		}
		printWriter.close(); 
	}
	
	/*** ************************ ***/
	/*** ************************ ***/
	/*** 	Calculate effects	  ***/	
	/*** ************************ ***/
	/*** ************************ ***/
	
	void elementaryEffectsCalcEffectsWinding() {
		// Recall: Y = MatrixUtils.createRealMatrix(r*(k+1), outputs.size());
		try
		{	// Fill matrix Y with the desired outputs
			Scanner scanner = new Scanner(new File(outputFileOutputs));
			//int[] index = {0,1}; // Manually add column numbers in field for outputs of choice. Note: count starts from 0. Example: Yield, LAI = {7, 2}
			int skiprows = 1; // Manually state how many rows need to be skipped: we only need data on last time (e.g. day 19). NOTE: this day != days to harvest necessarily
			int tempcounter = 0;
			int i=0;
			while(scanner.hasNext()){
				String[] inputArr = scanner.nextLine().split("\\s+"); // delimiter is any amount of whitespace
				if(tempcounter % skiprows == 0 && tempcounter > 0) {
					for (int j=0; j<Y.getColumnDimension(); j++) {
						Y.setEntry(i,j,Double.parseDouble(inputArr[j]));
					}
					i++;
				}
				tempcounter ++;
			}
			scanner.close();
		}
		catch(FileNotFoundException e)
		{
			println(e.getMessage());
		}
		//
		// For each output, each trajectory and for each subsequent 2 parameter points within this trajectory, calculate effect
		for (int kk = 0; kk< Y.getColumnDimension(); kk++) { // loop over all selected outputs
			//
			// Note: Y is r*(k+1) x #outputs matrix.
			//
			for (int i=0; i<r; i++) {	// Trajectory number 
				for (int j = 0; j<k; j++) { // Parameter number 
					int index = (B_optimal.getRowVector(i*(k+1)+j).subtract(B_optimal.getRowVector(i*(k+1)+j+1)).ebeMultiply(B_optimal.getRowVector(i*(k+1)+j).subtract(B_optimal.getRowVector(i*(k+1)+j+1))) ).getMaxIndex(); //find index (= factor) where subsequent parameter points differ
					
					Delta.setEntry(index,0,Math.abs((Double)B_optimal.getEntry(i*(k+1)+j,index)-(Double)B_optimal.getEntry(i*(k+1)+j+1,index))); 
					double deltaTemp = ( (Double)Delta.getEntry(index,0)*((Double)max.get(index)-(Double)min.get(index)) ); // (re)calculate step size (for QR-methods)
					if (B_optimal.getEntry(i*(k+1)+j,index) <= B_optimal.getEntry(i*(k+1)+j+1,index)) { // i.e. increased parameter value in next step 
						// EE[i*k+index][kk] is the effect of the index-th parameter in the i-th trajectory for the kk-th output
						// NOTE: These are unscaled effects!
						EE.setEntry(i*k+index,kk, (Double)(Y.getEntry(i*(k+1)+j+1,kk) - Y.getEntry(i*(k+1)+j,kk))/deltaTemp ); 
					} else { // i.e. decreased parameter value in next step 
						EE.setEntry(i*k+index,kk, (Double)(Y.getEntry(i*(k+1)+j,kk) - Y.getEntry(i*(k+1)+j+1,kk))/deltaTemp ); 
					}
				}
			}
		}
		// Export raw effects to txt file using simple PrintWriter 
		FileWriter fileWriter = new FileWriter(new File(outputFileEffects));
		PrintWriter printWriter = new PrintWriter(fileWriter);
		printWriter.printf("%-30s %-30s %-10s %-10s %n", "Parameter", "Output", "Trajectory", "Effect (unscaled)");
		for(int i = 0; i<r*k; i++) {
			//printWriter.println();
			for(int j=0; j<Y.getColumnDimension(); j++) {
				//printWriter.printf("%-30s %-30s %-10.3f %n", (String) parameterNames.get(i%k), (String) "Y_"+j, (Double) EE.getEntry(i,j)); 
				printWriter.printf("%-30s %-30s %-10.0f %-10.3f %n", (String) "X_"+(i%k), (String) "Y_"+j, (1+Math.floor((Double) i/k)) ,(Double) EE.getEntry(i,j)); // Specifically for testmodel
			}
		}
		printWriter.close(); 
		
		/** Saltelli calculate STi Kfunction **/
		double muKfun = 0; double varKfun = 0; double[] ExpValKfun = new double[k];
		for(int i=0; i<r; i++){ //Following Puy et al 2009; only base points to avoid biased estimate (perturbed points are dependent on base points)
			muKfun += (Double)Y.getEntry(i*(k+1),0);
		}
		muKfun /= (r);
		for(int i=0; i<r; i++){
			varKfun += ((Double)Y.getEntry(i*(k+1),0)-muKfun)**2; //Following Puy et al 2009; confirmed by email contact with Mrs. Annoni; only base points to avoid biased estimate (perturbed points are dependent on base points)
		}
		varKfun /= (r);
		for (int i=0; i<r; i++) {	
			for (int j = 0; j<k; j++) { 
				int index = (B_optimal.getRowVector(i*(k+1)+j).subtract(B_optimal.getRowVector(i*(k+1)+j+1)).ebeMultiply(B_optimal.getRowVector(i*(k+1)+j).subtract(B_optimal.getRowVector(i*(k+1)+j+1))) ).getMaxIndex(); //find index of where subsequent parameter points differ
				ExpValKfun[index] += ( (Double)Y.getEntry(i*(k+1)+j,0) - (Double)Y.getEntry(i*(k+1)+j+1,0) )**2;
			}
		}
		for(int i=0; i<k; i++){
			ExpValKfun[i] /= (2*r);
		}
		//double[] ttttemp = new double[k];
		for(int i=0; i<k; i++){
			STiEstimate[counter][i] = ExpValKfun[i]/varKfun;
			//ttttemp[i] = STiEstimate[counter][i]; 
		}
		if(varKfun<10**(-14)){counter=counter-1; println("varKfun is zero, redo this round **************************");} //If all X_1=0, varKfun = 0 for Kfun, which leads to NaN. Inherent to OT I think, especially if r low.
		//println("counter + " + counter);
		//println("STi estimated " + Arrays.toString(ttttemp)); 
		/** END Saltelli calculate STi Kfunction **/
	}
	
	void elementaryEffectsCalcEffectsRadial() {
		// Recall: Y = MatrixUtils.createRealMatrix(r*(k+1), outputs.size());
		try
		{	// Fill matrix Y with the desired outputs
			Scanner scanner = new Scanner(new File(outputFileOutputs));
			//int[] index = {0,1}; // Manually add column numbers in field for outputs of choice. Note: count starts from 0. Example: Yield, LAI = {7, 2}
			int skiprows = 1; // Manually state how many rows need to be skipped: we only need data on last time (e.g. day 19). NOTE: this day != days to harvest necessarily
			int tempcounter = 0;
			int i=0;
			while(scanner.hasNext()){
				String[] inputArr = scanner.nextLine().split("\\s+"); // delimiter is any amount of whitespace
				if(tempcounter % skiprows == 0 && tempcounter > 0) {
					for (int j=0; j<Y.getColumnDimension(); j++) {
						Y.setEntry(i,j,Double.parseDouble(inputArr[j]));
					}
					i++;
				}
				tempcounter ++;
			}
			scanner.close();
		}
		catch(FileNotFoundException e)
		{
			println(e.getMessage());
		}
		//
		// For each output, each trajectory and for each subsequent 2 parameter points within this trajectory, calculate effect
		for (int kk = 0; kk< Y.getColumnDimension(); kk++) { // loop over all selected outputs
			double[] sigma_x = new double[k];
			//
			// Note: Y is r*(k+1) x #outputs matrix.
			//
			for (int i=0; i<r; i++) {// trajectory number 
				for (int j = 0; j<k; j++) { // Parameter number
					// distributional std of discrete Unif(min,max) = [(max-min+1)^2+1]/12 
					//sigma_x[j] = Math.sqrt((((Double) max.get(j) - (Double) min.get(j)+1)**2-1)/12); 
					// recalculate delta values to account for QR sampling doubles
					Delta.setEntry(j,0,Math.abs((Double)B_optimal.getEntry(i*(k+1),j)-(Double)B_optimal.getEntry(i*(k+1)+j+1,j))); 
					double deltaTemp = ( (Double)Delta.getEntry(j,0)*((Double)max.get(j)-(Double)min.get(j)) );
					if (B_optimal.getEntry(i*(k+1),j) <= B_optimal.getEntry(i*(k+1)+j+1,j)) { // i.e. increased parameter value in next step 
						// EE[i*k+j][kk] is the effect of the j-th parameter in the i-th trajectory for the kk-th output
						EE.setEntry(i*k+j,kk, ((Double)Y.getEntry(i*(k+1)+j+1,kk) - (Double)Y.getEntry(i*(k+1),kk))/deltaTemp);
					} else { // i.e. decreased parameter value in next step 
						EE.setEntry(i*k+j,kk, ((Double)Y.getEntry(i*(k+1),kk) - (Double)Y.getEntry(i*(k+1)+j+1,kk))/deltaTemp); 
					}
				}
			}
		}
		// Export raw effects to txt file using simple PrintWriter 
		FileWriter fileWriter = new FileWriter(new File(outputFileEffects));
		PrintWriter printWriter = new PrintWriter(fileWriter);
		printWriter.printf("%-30s %-30s %-10s %-10s %n", "Parameter", "Output", "Trajectory", "Effect (unscaled)");
		for(int i = 0; i<r*k; i++) {
			//printWriter.println();
			for(int j=0; j<Y.getColumnDimension(); j++) {
				//printWriter.printf("%-30s %-30s %-10.3f %n", (String) parameterNames.get(i%k), (String) "Y_"+j, (Double) EE.getEntry(i,j)); 
				printWriter.printf("%-30s %-30s %-10.0f %-10.3f %n", (String) "X_"+(i%k), (String) "Y_"+j, (1+Math.floor((Double) i/k)) ,(Double) EE.getEntry(i,j)); // Specifically for testmodel
			}
		}
		printWriter.close(); 
		
		/** Saltelli calculate STi Kfunction **/
		double muKfun = 0; double varKfun = 0; double[] ExpValKfun = new double[k];
		for(int i=0; i<r; i++){ //Following Puy et al 2009; only base points to avoid biased estimate (perturbed points are dependent on base points)
			muKfun += (Double)Y.getEntry(i*(k+1),0);
			muKfun += Yb[i];//TEST 7/5/21 following saltelli code
		}
		//muKfun /= (r);
		muKfun /= (2*r); 
		for(int i=0; i<r; i++){
			varKfun += ((Double)Y.getEntry(i*(k+1),0)-muKfun)**2; //Following Puy et al 2009; confirmed by email contact with Mrs. Annoni; only base points to avoid biased estimate (perturbed points are dependent on base points)
			varKfun += (Yb[i]-muKfun)**2; //Following saltelli code
		}
		//varKfun /= (r);
		varKfun /= (2*r-1); //following Saltelli code
		for(int i=0; i<k; i++){ // input i
			for(int j=0; j<r; j++){ // 'trajectory' j
				ExpValKfun[i] += ( (Double)Y.getEntry(j*(k+1),0) - (Double)Y.getEntry(j*(k+1)+i+1,0) )**2;
			}
			ExpValKfun[i] /= (2*r);
		}
		for(int i=0; i<k; i++){
			STiEstimate[counter][i] = ExpValKfun[i]/varKfun;
		}
		/*println("replicate nr = " + counter); //TEST
		//println("var(Y) = " + varKfun);
		println("var(Y) (Janon) = " + varKfun[1]);
		println("Janssen estimate = " + ExpValKfun[1]);
		println("Stihat_2 = "+ STiEstimate[counter][1]);*/
		//println(Arrays.deepToString(STiEstimate)); //TEST
		/** END Saltelli calculate STi Kfunction **/
	}
	
	/*** ************************ ***/
	/*** ************************ ***/
	/*** 	Calculate measures	  ***/	
	/*** ************************ ***/
	/*** ************************ ***/
	
	void elementaryEffectsCalcMeasures() { 
		// Scale effects and calculate measures
		mu = new double[k][Y.getColumnDimension()]; mu_abs = new double[k][Y.getColumnDimension()]; sigma = new double[k][Y.getColumnDimension()]; // Unscaled measures
		mu_cx = new double[k][Y.getColumnDimension()]; mu_abs_cx = new double[k][Y.getColumnDimension()]; sigma_cx = new double[k][Y.getColumnDimension()]; // Measures scaled by (max_i-min_i)
		xi = new double[k][Y.getColumnDimension()]; xi_cx = new double[k][Y.getColumnDimension()];
		for (int kk = 0; kk< Y.getColumnDimension(); kk++) {
			for (int j = 0; j<k; j++) { 
				for (int i = 0; i<r; i++) {
					mu[j][kk] += (Double) EE.getEntry(i*k+j,kk);
					mu_abs[j][kk] += Math.abs((Double) EE.getEntry(i*k+j,kk));
				}
				mu[j][kk] /= r;
				mu_abs[j][kk] /= r;
				mu_cx[j][kk] = mu[j][kk]*((Double) max.get(j) - (Double) min.get(j));
				mu_abs_cx[j][kk] = mu_abs[j][kk]*((Double) max.get(j) - (Double) min.get(j));
				// Median calculation: first make array of all absolute effects, then use median function to calculate absolute median
				double[] tempxi = new double[r];
				for (int i = 0; i<r; i++) {
					tempxi[i] = Math.abs(EE.getEntry(i*k+j,kk));
				}
				xi[j][kk] = new Median().evaluate(tempxi);
				xi_cx[j][kk] = xi[j][kk]*((Double) max.get(j) - (Double) min.get(j));
				for (int i = 0; i<r; i++) {
					sigma[j][kk] += (EE.getEntry(i*k+j,kk)-mu[j][kk])**2;  
				}
				sigma[j][kk] /= (r-1);
				sigma[j][kk] = Math.sqrt(sigma[j][kk]);
				sigma_cx[j][kk] = sigma[j][kk]*((Double) max.get(j) - (Double) min.get(j));
			}
		} 
		// Export measures to txt file using simple PrintWriter 
		// Unscaled
		FileWriter fileWriter = new FileWriter(new File(outputFileMeasuresUnscaled));
		PrintWriter printWriter = new PrintWriter(fileWriter);
		printWriter.printf("%-30s %-30s %-10s %-10s %-10s %-10s %n", "Parameter names", "Output", "Mu_i", "Mu*_i", "Chi_i", "Sigma_i");
		for(int j=0; j<Y.getColumnDimension(); j++){
			for(int i = 0; i<k; i++) { 
				printWriter.printf("%-30s %-30s %-10.3f %-10.3f %-10.6f %-10.3f %n", (String) "X_"+(i), (String) "Y_"+j, mu[i][j], mu_abs[i][j], xi[i][j], sigma[i][j]);
			}
		}
		printWriter.close(); 
		// Scaled by (max_i-min_i), includes dimensionless sensitivity indices S_i = Chi_i/sum(Chi_j) and S_i = Mu_i^*/sum(Mu_j^*).
		double[][] S_dimless = new double[k][Y.getColumnDimension()]; double[][] S_dimless2 = new double[k][Y.getColumnDimension()]; 
		double[] xisum = new double[Y.getColumnDimension()];  double[] musum = new double[Y.getColumnDimension()];
		FileWriter fileWriter2 = new FileWriter(new File(outputFileMeasuresScaled));
		PrintWriter printWriter2 = new PrintWriter(fileWriter2);
		printWriter2.printf("%-30s %-30s %-10s %-10s %-10s %-10s %n", "Parameter names", "Output", "Mu_i", "Mu*_i", "Chi_i", "Sigma_i");
		for(int j=0; j<Y.getColumnDimension(); j++){
			for(int i = 0; i<k; i++) { 
				printWriter2.printf("%-30s %-30s %-10.3f %-10.3f %-10.6f %-10.3f %n", (String) "X_"+(i), (String) "Y_"+j, mu_cx[i][j], mu_abs_cx[i][j], xi_cx[i][j], sigma_cx[i][j]);
				xisum[j] += xi_cx[i][j];
				musum[j] += mu_abs_cx[i][j];
			}
		}
		printWriter2.println("");
		printWriter2.printf("%-30s %n", (String) "Dimensionless sensitivity indices:");
		printWriter2.printf("%-30s %-30s %-20s %-20s %n", (String) "Parameter", (String) "Output", "S_Xi", "S_mu*");
		for(int j=0; j<Y.getColumnDimension(); j++){
			for(int i = 0; i<k; i++) { 
				S_dimless[i][j] = xi_cx[i][j]/xisum[j];
				S_dimless2[i][j] = mu_abs_cx[i][j]/musum[j];
				printWriter2.printf("%-30s %-30s %-20.6f %-20.6f %n", (String) "X_"+(i), (String) "Y_"+j, S_dimless[i][j], S_dimless2[i][j]);
			}
		}
		printWriter2.println("");
		// Order sensitivity indices and output ordered parameters from highest to lowest; determine (un)important parameters; 
		for(int j=0; j<Y.getColumnDimension(); j++) { 
			RealVector temparray = new ArrayRealVector(k);
			RealVector indexes = new ArrayRealVector(k);
			double[] indexestemp = new double[k];
			RealVector temparray2 = new ArrayRealVector(k);
			RealVector indexes2 = new ArrayRealVector(k);
			for(int i = 0; i<k; i++) {
				temparray.setEntry(i,S_dimless[i][j]);
				temparray2.setEntry(i,S_dimless2[i][j]);
			}
			for(int i = 0; i<k; i++) {
				//println(Arrays.toString(temparray));
				int tempindex = temparray.getMaxIndex();
				if(temparray.getEntry(tempindex)==0){
					indexestemp = indexes.toArray();
					Arrays.sort(indexestemp);
					int tempint = 1;
					for(int kk=0; kk<k; kk++){
						if(indexestemp[kk]==tempint ){ tempint++;}
					}
					indexes.setEntry(i,Integer.parseInt(tempint));
					temparray.setEntry(tempint-1,-1); //TEST
				} else {
					indexes.setEntry(i,Integer.parseInt(tempindex+1));
					temparray.setEntry(tempindex,-1);
				}
				int tempindex2 = temparray2.getMaxIndex();
				if(temparray2.getEntry(tempindex2)==0){
					indexestemp = indexes2.toArray();
					Arrays.sort(indexestemp);
					int tempint = 1;
					for(int kk=0; kk<k; kk++){
						if(indexestemp[kk]==tempint ){ tempint++;}
					}
					indexes2.setEntry(i,Integer.parseInt(tempint));
					temparray2.setEntry(tempint-1,-1); //TEST
				} else {
					indexes2.setEntry(i,Integer.parseInt(tempindex2+1));
					temparray2.setEntry(tempindex2,-1);
				}
				rankingXi[i] = (int) indexes.getEntry(i); 		// TEST 29/5/21 To calculate Kendall and Pearson correlation coefficient for test functions
				rankingMu[i] = (int) indexes2.getEntry(i);		// To calculate Kendall and Pearson correlation coefficient for test functions
			}
			printWriter2.printf("%-50s %-30s %n", (String) "sorted parameters (high to low) according to S_xi/S_mu", (String) "Y_"+j);
			printWriter2.println("S_xi: " + Arrays.toString(indexes));
			printWriter2.println("S_mu: " + Arrays.toString(indexes2));
			printWriter2.println("");
			
			// Given output j and threshhold h, determine which paramaters are (un)important. 
			for(int hh = 0; hh<h.length; hh++){
				// Based on S_xi:
				int thresholdtemp = 0; 
				double thresholdtempd = 0;
				// find unimportant group
				while(thresholdtempd < 1.0*h[hh]/100){
					thresholdtempd += S_dimless[(int) indexes.getEntry(k-1-thresholdtemp)-1][j];
					thresholdtemp++;
				}
				int[] unimportantfactors = new int[thresholdtemp];
				for(int i=0; i<thresholdtemp; i++){
					unimportantfactors[i] = (int) indexes.getEntry(k-1-i);	
				}
				double tresholdactive = 0; // Mean + x*std of inactive factors?
				double unimportantfactorsmean = 0;
				for(int i=0; i<thresholdtemp; i++){
					unimportantfactorsmean += 1.0/thresholdtemp*S_dimless[(int) indexes.getEntry(k-1-i)-1][j]; 	
				}
				for(int i=0; i<thresholdtemp; i++){
					tresholdactive += 1.0/(thresholdtemp-1)*(S_dimless[(int) indexes.getEntry(k-1-i)-1][j]-unimportantfactorsmean)**2; 	
				}
				tresholdactive = 3*Math.sqrt(tresholdactive); // TEST/TODO/SET: this determines the threshold. Currently mean+3std of unimportant factors.
				tresholdactive += unimportantfactorsmean;
				//println("Thresholdactive (S_xi) " + tresholdactive);
				int thresholdtemp2 = 0; 
				double thresholdtempd2 = 1;
				// find important group
				while(thresholdtempd2 > tresholdactive){
					thresholdtempd2 = S_dimless[(int) indexes.getEntry(thresholdtemp2)-1][j];
					thresholdtemp2++;
				}
				int[] importantfactors = new int[(int) Math.max(thresholdtemp2-1,0)]; // While loop continues one loop too much; correct here.
				for(int i=0; i<thresholdtemp2-1; i++){
					importantfactors[i] = (int) indexes.getEntry(i);	
				}
				printWriter2.printf("%-50s %-30s %n", (String) "(Un)important parameters according to S_xi and threshold h = "+h[hh]+"%", (String) "and output "+ outputs[j]);
				printWriter2.println("Unimportant: " + Arrays.toString(unimportantfactors));
				printWriter2.println("Important: " + Arrays.toString(importantfactors));
				
				// Based on S_mu
				// Given output j and threshhold h, determine which paramaters are (un)important. 
				//int thresholdindex = -1;
				thresholdtemp = 0; 
				thresholdtempd = 0;
				// find unimportant group
				while(thresholdtempd < 1.0*h[hh]/100){
					thresholdtempd += S_dimless[(int) indexes2.getEntry(k-1-thresholdtemp)-1][j];
					thresholdtemp++;
				}
				int[] unimportantfactors2 = new int[thresholdtemp];
				for(int i=0; i<thresholdtemp; i++){
					unimportantfactors2[i] = (int) indexes2.getEntry(k-1-i);	
				}
				tresholdactive = 0; // Mean + x*std of inactive factors?
				unimportantfactorsmean = 0;
				for(int i=0; i<thresholdtemp; i++){
					unimportantfactorsmean += 1.0/thresholdtemp*S_dimless2[(int) indexes2.getEntry(k-1-i)-1][j]; 	
				}
				for(int i=0; i<thresholdtemp; i++){
					tresholdactive += 1.0/(thresholdtemp-1)*(S_dimless2[(int) indexes2.getEntry(k-1-i)-1][j]-unimportantfactorsmean)**2; 	
				}
				tresholdactive = 3*Math.sqrt(tresholdactive); // TEST/TODO/SET: this determines the threshold. Currently mean+3std of unimportant factors.
				tresholdactive += unimportantfactorsmean;
				//println("Thresholdactive (S_mu) " + tresholdactive);
				thresholdtemp2 = 0; 
				thresholdtempd2 = 1;
				// find important group
				while(thresholdtempd2 > tresholdactive){
					thresholdtempd2 = S_dimless2[(int) indexes2.getEntry(thresholdtemp2)-1][j];
					thresholdtemp2++;
				}
				int[] importantfactors2 = new int[(int) Math.max(thresholdtemp2-1,0)]; // While loop continues one loop too much; correct here.
				for(int i=0; i<thresholdtemp2-1; i++){
					importantfactors2[i] = (int) indexes2.getEntry(i);	
				}
				printWriter2.println();
				printWriter2.printf("%-50s %-30s %n", (String) "(Un)important parameters according to S_mu and threshold h = "+h[hh]+"%", (String) "and output "+ outputs[j]);
				printWriter2.println("Unimportant: " + Arrays.toString(unimportantfactors2));
				printWriter2.println("Important: " + Arrays.toString(importantfactors2));
				printWriter2.println();
			}
		}	
		printWriter2.close(); 
	}  
	
	/*** ************************ ***/
	/*** ************************ ***/
	/*** 	Other				  ***/	
	/*** ************************ ***/
	/*** ************************ ***/
	
	void elementaryEffectsReadInParamBounds() { 
		// Read in txt file containing parameters to be taken into account, together with lower and upper bounds, # levels (because boolean/int require different amount than double) and type (double/int/boolean)
		try
		{
			Scanner scanner = new Scanner(new File(inputFileParameters));
			scanner.nextLine(); // Skip headers
			int itemp = 0;
			while(scanner.hasNext()){
				String[] inputArr = scanner.nextLine().split("\\s+"); // delimiter is any amount of whitespace //split(",");
				parameterNames.add(inputArr[0]);
				min.add(Double.parseDouble(inputArr[1])); 
				max.add(Double.parseDouble(inputArr[2]));
				ptemp.add(Integer.parseInt(inputArr[3]));
				typetemp.add(Integer.parseInt(inputArr[4]));
				cdeltatemp.add(Integer.parseInt(inputArr[5]));
				itemp++;
			}
			scanner.close();
		}
		catch(FileNotFoundException e)
		{
			println(e.getMessage());
		}
		k= parameterNames.size();
		Delta = MatrixUtils.createRealMatrix(k,1);
		p = new int[k];
		type = new int[k];
		cdelta= new int[k];
		for(int i=0; i<k; i++){
			p[i] = (Integer) ptemp.get(i);
			type[i] = (Integer) typetemp.get(i);
			cdelta[i] = (Integer) cdeltatemp.get(i);
			Delta.setEntry(i,0,(double) cdelta[i]/(1.0*(p[i]-1)));
		}
		parameterValues = new double[k];
		Yb = new double[r]; // Outputs for B-matrix. Used for Saltelli experiments. Filled in testmodel.rgg.
		println("Num of parameters = " + k + " Num of trajectories " + r);
		//println("Expected discrepancy^2 = " + 1.0/(r*(k+1))*((3.0/2)**k-(4.0/3)**k) ); // expected square wrap-around L2 discrepancy for random sample
	}
	
	void elementaryEffectsSetNextParameterPoint(int simnr) { 
		// Run simulations with correct parameter sets, store outputs
		// Take B_optimal, which consists of submatrices representing a trajectory, in which each row is a point in parameterspace.
		//for (int i=0; i<k; i++) {
		double[] tempvalue = B_optimal.getRow(simnr);
		for(int i=0; i<X_double.length; i++) {
			X_double[i] = tempvalue[i]; 	// double
		}
		for(int i=0; i<X_int.length; i++) {
			X_int[i] = (int) tempvalue[X_double.length+i]; 	// int
		}
		for(int i=0; i<X_boolean.length; i++) {
			if(tempvalue[X_int.length+X_double.length+i]==1) {X_boolean[i] = true;}
			else {X_boolean[i] = false;}// boolean
		}
		//}
	}
	
	int elementaryEffectsGetNrSims() { 
		return r*(k+1);
	}
	
	private void calcDiscrepancy(RealMatrix B) { //note: calculations should be done on [0,1]^k. // wrap-around L2 discrepancy
		discrepancy = 0;
		double temp1=0;
		double temp2=1;
		for(int i=0; i<r*(k+1); i++){
			for(int ii=0; ii<r*(k+1); ii++){
				for(int j=0; j<k; j++){
					temp2*=( 3.0/2 -  Math.abs((Double) B.getEntry(i,j)- (Double) B.getEntry(ii,j)) * (1-Math.abs((Double) B.getEntry(i,j)- (Double) B.getEntry(ii,j)))  );
					//println(3.0/2 -  Math.abs((Double) B.getEntry(i,j)- (Double) B.getEntry(ii,j)) * (1-Math.abs((Double) B.getEntry(i,j)- (Double) B.getEntry(ii,j))));
				}
				temp1 += temp2;
				temp2 =1;
			}
		}
		temp1 /= (r*(k+1))**2;
		discrepancy = temp1-(4.0/3)**k;
		println("Discrepancy^2 = " + discrepancy);
		println("Discrepancy^2 * r / [(3/2)^k-(4/3)^k]] = " + discrepancy*r*1.0/((3.0/2)**k-(4.0/3)**k));
	}
	
	/*** ************************ ***/
	/*** ************************ ***/
	/*** DEPRECATED -- NOT IN USE ***/	
	/*** ************************ ***/
	/*** ************************ ***/
	
	void elementaryEffectsTrajectories() { // NOT COMPUTATIONALLY FEASIBLE; USE KHARE VERSION elementaryEffectsTrajectoriesEOT()
		Y = MatrixUtils.createRealMatrix(r*(k+1), outputLength); 	// Output vector
		RealMatrix X = MatrixUtils.createRealMatrix(k, k);			// (Not in use atm) Points in parameter space to be used for analysis
		EE = MatrixUtils.createRealMatrix(r*k, Y.getColumnDimension());	// Matrix with all elementary effects
		RealMatrix B = MatrixUtils.createRealMatrix(k+1, k);			// Strictly lower triangular matrix of 1's
		for (int i=0; i<k+1; i++) {					// Fill B
			for (int j=0; j<k; j++){
				if(j<i) B.setEntry(i,j,1);
			}
		}
		
		// Create M>>r trajectories
		B_total = MatrixUtils.createRealMatrix(M*(k+1),k);
		RealMatrix P_total = MatrixUtils.createRealMatrix(M*(k),k); 
		RealMatrix J = MatrixUtils.createRealMatrix(k+1,k); J=J.scalarAdd(1);	// k+1 x k matrix of ones
		RealMatrix J_small = MatrixUtils.createRealMatrix(k+1,1); J_small=J_small.scalarAdd(1);		// k+1 x 1 matrix of ones
		RealMatrix J_small2 = MatrixUtils.createRealMatrix(1,k); J_small2=J_small2.scalarAdd(1);		// 1 x k matrix of ones
		for (int j=0; j<M; j++) {
			RealMatrix X_init = MatrixUtils.createRealMatrix(1,k);			// Random starting point in discrete [0,1]^k-parameter space
			for (int i=0; i<k; i++) {
				// Sample discrete random from {0,1/(p_i-1),...,1-Delta_i}; irandom(0,n) includes n. 
				X_init.setEntry(0,i, (Double) irandom(0,(int)((p[i]-1)*(1-Delta.getEntry(i,0))))/(p[i]-1)); // (p-1)*x/(p-1) is workaround to ensure discrete sampling.
			}
			//
			RealMatrix D = MatrixUtils.createRealIdentityMatrix(k);				// Diagonal matrix D with random +-1
			for (int i=0; i<D.getRowDimension(); i++) {						// Randomly change +1's to -1's in D
				if(probability(0.5)) D.setEntry(i,i,-1);
			}
			//
			RealMatrix P = MatrixUtils.createRealIdentityMatrix(k);				// Random column permutation matrix
			RealMatrix P_temp = MatrixUtils.createRealMatrix(k,1);			// Temp matrix to store a column
			for (int i=0; i<10000; i++) { 							// Randomly permute P
				int rand1 = ThreadLocalRandom.current().nextInt(0, k);
				int rand2 = ThreadLocalRandom.current().nextInt(0, k);
				// Swap two randomly selected columns in P
				// Parameter-dependent p and Delta gives some issues with randomisation, as we can only permute within sets of equal p/Delta. Cheapest/easiest way to fix is to put a check on the permutation cycle as below. Otherwise you need to list all different levels, then for each p_i do permutations in correct set, etc. The way below may lead to not completely equal perumation probability, for instance if #boolean parameters is relatively low. Increasing the loop size (i.e. 10k times instead of 1k) will likely fix it.
				if(p[rand1]==p[rand2]) { // Only perform permutations on sets with same #levels p_i. 
					P_temp.setColumnMatrix(0,P.getColumnMatrix(rand1)); // Store column r1
					P.setColumnMatrix(rand1,P.getColumnMatrix(rand2));  // Replace column r1 with r2
					P.setColumnMatrix(rand2,P_temp.getColumnMatrix(0)); // Replace column r2 with r1
				}
			}
			//
			// Initiate random trajectory matrix B*; each row is a point in [0,1]^k-parameter space: "B_rand = (J_small*X_init + (Delta/2)*((2*B-J)*D+J))*P"
			DiagonalMatrix diagDelta = new DiagonalMatrix(Delta.getColumn(0));
			RealMatrix B_rand = (J_small.multiply(X_init).add((((B.scalarMultiply(2).subtract(J)).multiply(D)).add(J)).scalarMultiply(1.0/2).multiply(diagDelta))).multiply(P); // This line is for Delta=Delta_i. Then "B_rand = (J_small*X_init + (1/2)*((2*B-J)*D+J)*Delta*J')*P", where J' is a 1xk-vector of ones.
			// Add B_rand to B_total -> "B_total((j*(k+1)):((j+1)*(k+1)-1),:) = B_rand"; , 
			B_total.setSubMatrix(B_rand.getData(),j*(k+1),0);
		}
		//
		// Stuff for removing duplicate trajectories to ease combinatorial problem later on
		int numzeroes = 0;
		Boolean[] diffTraj = new Boolean[M];
		for(int i=0; i<M; i++){diffTraj[i] = true;}
		// Calculate Euclidean distance d_{m,l} between each pair of trajectories
		RealMatrix d_euclid = MatrixUtils.createRealMatrix(M,M);
		RealMatrix temp = MatrixUtils.createRealMatrix(k+1, k+1); // temporary matrix
		double ttemp = 0; 
		/*  
		m-th trajectory (consisting of k+1 vectors of k elements): 	B_total(m*(k+1):(m+1)*(k+1)-1, :)
		i-th point in m-th trajectory (i=1,...,k+1)					B_total(m*(k+1)+(i-1), :)
		z-th coordinate of i-th point of m-th trajectory (z=1,...,k):	X_i^m(z) = B_total(m*(k+1)+(i-1), z-1)
		So, sum_z=1^k (X_i^m(z) - X_j^l(z))^2 = sum( (B_total(m*(k+1)+(i-1),:)-B_total(l*(k+1)+(j-1),:)).^2 ,0)
		*/
		for (int m=0; m<M; m++) { // only loop through strictly lower diagonal part
			for (int l=0; l<m; l++) { // diagonal = 0 by definition
				for (int i=1; i<=k+1; i++){ // loop over points in m-th trajectory
					for (int j=1; j<=k+1; j++){ // loop over points in l-th trajectory
						// "temp(i,j) = sqrt(sum((B_total(m*(k+1)+(i-1),:)-B_total(l*(k+1)+(j-1),:)).^2 ,0))" 
						temp.setEntry(i-1,j-1,(B_total.getRowVector(m*(k+1)+(i-1)).subtract(B_total.getRowVector(l*(k+1)+(j-1)))).getNorm()); // L2-norm, i.e. sqrt of sum of squares
						ttemp += temp.getEntry(i-1,j-1);
						if(Double.compare(temp.getEntry(i-1,j-1),0)==0){numzeroes++;} 
					}
				}
				if(numzeroes == k+1) {diffTraj[m] = false;} // Mark one of the two trajectories as duplicate
				d_euclid.setEntry(m,l,ttemp);
				ttemp = 0;
				numzeroes = 0;
			}
		}
		d_euclid = d_euclid.add(d_euclid.transpose()); //Note: d(m,l) = d(l,m)
		// More stuff for removing duplicate trajectories to ease combinatorial problem later on
		int numDiff = 0;
		for(int i=0; i<M; i++){ if(diffTraj[i]==true){numDiff++;}}
		println("Number of unique trajectories: " + numDiff + " (out of M = " + M + ")");
		int tttemp=0;
		int[] diffIndices = new int[numDiff];
		for(int i=0; i<M; i++){ if(diffTraj[i]==true){diffIndices[tttemp]= i; tttemp++;}}
		RealMatrix d_euclidNew = MatrixUtils.createRealMatrix(numDiff,numDiff);
		B_totalNew = MatrixUtils.createRealMatrix(numDiff*(k+1),k);
		tttemp=0;
		for (int m=0; m<M; m++) {
			if(diffTraj[m]==true){
				B_totalNew.setSubMatrix(B_total.getSubMatrix(m*(k+1),(m+1)*(k+1)-1,0,k-1).getData(),tttemp*(k+1),0);
				tttemp++;
			}
		}
		d_euclidNew.setSubMatrix(d_euclid.getSubMatrix(diffIndices,diffIndices).getData(),0,0);
		println("Dimensions of d_euclidNew: " + d_euclidNew.getRowDimension() + "x" + d_euclidNew.getColumnDimension());
 		/**
		// Calculate spread D_spread for each combination of r trajectories out of numDiff (<M)
		**/
		double sum = 0;
		double[] D_max = new double[2]; // Array containing the maximum value of spread D and the corresponding index in m_choose_r to be able to fetch the array with the trajectory indices
		int i_temp = 0;
		int[] m_choose_r = new int[r];
		Iterator iterator = CombinatoricsUtils.combinationsIterator(numDiff, r);
		while (iterator.hasNext()) {
			final int[] combination = (int[]) iterator.next();
			List comb_choose_2 = new ArrayList(); 		// Create list for all pairs of indices of an element of m_choose_r
			Iterator iterator2 = CombinatoricsUtils.combinationsIterator(r, 2); // method does not accept int[] as input.
			// Hence, create regular combinations of r choose 2, than fetch values of m_choose_r corresponding to indices put out by it2
			while (iterator2.hasNext()) {				// Sum d_z,l^2 for each pair of indices and store result as D(index of m_choose_r)
				final int[] combination2 = (int[]) iterator2.next();
				int[] temp2 = {combination[combination2[0]],combination[combination2[1]]};
				comb_choose_2.add(temp2);
			}
			for(int[] i : comb_choose_2) {
				sum += d_euclidNew.getEntry(i[0], i[1])**2;
			}
			if (D_max[0]<sum) { // If sum of d_m,l^2 is larger than previous, replace and store corresponding index of m_choose_r
				D_max[0]=sum;
				//D_max[1]=i_temp; 
				m_choose_r = combination;
			}
			sum = 0;
			i_temp++;
			//println(Arrays.toString(combination));
		}
		//println("D_max/r = " + D_max[0]/r + " with trajectories " + Arrays.toString(m_choose_r) + " and M = " + M);//Arrays.toString((int[]) m_choose_r.get((int) D_max[1]))); 
		//println("D_max/(r choose 2) = " + D_max[0]/CombinatoricsUtils.binomialCoefficient(r,2) + " with trajectories " + Arrays.toString(m_choose_r) + " and M = " + M);
		//println("D_max/[(r choose 2)*k^3*(k+1)^2] (m choose r) = " + D_max[0]/(CombinatoricsUtils.binomialCoefficient(r,2)*k**3*(k+1)**2) + " with trajectories " + Arrays.toString(m_choose_r) +  " and numDiff = " + numDiff);
		println("D_max/[(r choose 2)*k*((k+1)^4+(k+1)^2)] (m choose r) = " + D_max[0]/(CombinatoricsUtils.binomialCoefficient(r,2)*k*((k+1)**4+(k+1)**2)) + " with trajectories " + Arrays.toString(m_choose_r) +  " and numDiff = " + numDiff);
		//
		// Export chosen trajectories (i.e. points in trajectory space) to be used in main model 
		B_optimal = MatrixUtils.createRealMatrix(r*(k+1),k);
		int[] trajectoryindices = m_choose_r;
		for (int i=0; i<r; i++) {
			B_optimal.setSubMatrix(B_totalNew.getSubMatrix(trajectoryindices[i]*(k+1),(trajectoryindices[i]+1)*(k+1)-1,0,k-1).getData(), i*(k+1),0);
		}
		//calcDiscrepancy(B_optimal); // Calculate discrepancy of sample set 
		/**
		// END Calculate spread D_spread for each combination of r trajectories out of numDiff (<M)
		**/ 
		/* TEST TEST TEST */
		/**
		// Alternative: find optimal set according to matlab code by Khare (Campo approach); seems they do not check all possibilities, but iteratively select the trajectory that leads to the biggest increase
		**/
		
		int[][] trajVec = new int[numDiff][r];
		double[][] optDist = new double[numDiff][r];
		double[] sumOptDist = new double[numDiff];
		double maxNewDistDiff = 0;
		double newDistDiff = 0;
		int isDone;
		int tempIndex = 0; 
		int maxId =0;
		double maxSoFar =0;
		double Dmax = 0;
		for(int m=0; m<numDiff; m++){ // Idea: in row m, start with trajectory m of M. Then incrementally add trajectory that results in max increase in D
			trajVec[m][0]=m;
			for(int z=1; z<r; z++){
				maxNewDistDiff = 0;
				for(int j=0; j<numDiff; j++){
					isDone = 0;	
					for(int h=0; h<z; h++){ // Check that trajectory j is not already in
						if(j==trajVec[m][h]){ isDone=1; }	
					}
					if(isDone==0){
						newDistDiff=0;
						for(int k=0; k<z; k++){ // sum d-measures of all trajectories to the left of z with trajectory j. Pick j with highest value // z-1 or z?
							newDistDiff += (d_euclidNew.getEntry(trajVec[m][k],j))**2;	
						}
						if(newDistDiff>maxNewDistDiff){ 
							maxNewDistDiff = newDistDiff; 
							tempIndex = j;
						}
					}
				}
				//println("tempIndex equals "+ tempIndex);
				trajVec[m][z]=tempIndex;
				optDist[m][z]=maxNewDistDiff;
			}
		}
		//println(Arrays.deepToString(optDist));
		for(int i=0; i<numDiff; i++){
			double tempp = 0;
			for(int j=0; j<r; j++){ // TO DO: Shouldn't this just be tempp = optDist[r-1]? or just all r choose 2 possibilites?
				tempp+= optDist[i][j];
			}
			//println("i = "+ i +"tempp " + tempp);
			sumOptDist[i] = tempp;
			if(tempp>maxSoFar){ 
				maxSoFar = tempp;
				maxId = i;
			}
		}
		Dmax = maxSoFar;
		int[] trajectoryindices2 = new int[r];
		for(int i=0; i<r; i++){
			trajectoryindices2[i] = trajVec[maxId][i];
		}
		B_optimal = MatrixUtils.createRealMatrix(r*(k+1),k);
		println("D_max/[(r choose 2)*k*((k+1)^4+(k+1)^2)] (Khare) = " + Dmax/(CombinatoricsUtils.binomialCoefficient(r,2)*k*((k+1)**4+(k+1)**2)) + " with trajectories " + Arrays.toString(trajectoryindices2) + " and numDiff = " + numDiff);
		for (int i=0; i<r; i++) {
			B_optimal.setSubMatrix(B_totalNew.getSubMatrix(trajectoryindices[i]*(k+1),(trajectoryindices[i]+1)*(k+1)-1,0,k-1).getData(), i*(k+1),0);
		}
		//calcDiscrepancy(B_optimal); // Calculate discrepancy of sample set 
		/**
		// END Alternative: find optimal set according to matlab code by Khare (Campo approach); seems they do not check all possibilities, but iteratively select the trajectory that leads to the biggest increase
		**/
		/* END TEST END TEST END TEST */
		// Transform parameter values (i.e. columns of B_optimal) to their actual intervals [min_i, max_i]
		for (int i=0; i<k; i++) {
			if(type[i]==0){
				B_optimal.setColumnMatrix(i, (B_optimal.getColumnMatrix(i).scalarMultiply((Double) max.get(i) - (Double) min.get(i))).scalarAdd((Double) min.get(i)));
			} else { // Ensure integer values for int/boolean inputs; somehow roundoff error might cause 10 to become 10.00000000002, for example.
				for(int j=0; j<r*(k+1); j++){
					B_optimal.setEntry(j,i, Math.floor(B_optimal.getEntry(j,i)*((Double) max.get(i) - (Double) min.get(i))+((Double) min.get(i))));
				}
			}
		}
		// Export trajectory to txt file using simple PrintWriter
		FileWriter fileWriter = new FileWriter(new File(outputFileTrajectories));
		PrintWriter printWriter = new PrintWriter(fileWriter);
		printWriter.println("For details about number of parameters and corresponding levels, see input file.");
		for(int i = 0; i<r*(k+1); i++) {
			printWriter.println();
			for(int j=0; j<k; j++) {
				printWriter.print(B_optimal.getEntry(i,j) +"  "); 
			}
			if((i+1)%(k+1)==0){printWriter.println();}
		}
		printWriter.close(); 
	}
	
	/*** ************************ ***/
	/*** ************************ ***/
	/*** DEPRECATED -- NOT IN USE ***/	
	/*** ************************ ***/
	/*** ************************ ***/
	
	void elementaryEffectsTrajectoriesEOTQRstart() { // Khare implementation, but with Sobol QR-sampled (and then binned) trajectory start points (to increase coverage of initial M trajectories).
		Y = MatrixUtils.createRealMatrix(r*(k+1), outputLength); // Output vector
		RealMatrix X = MatrixUtils.createRealMatrix(k, k);			// Points in parameter space to be used for analysis
		EE = MatrixUtils.createRealMatrix(r*k, Y.getColumnDimension());			// Matrix with all elementary effects
		RealMatrix B = MatrixUtils.createRealMatrix(k+1, k);			// Strictly lower triangular matrix of 1's
		for (int i=0; i<k+1; i++) {					// Fill B
			for (int j=0; j<k; j++){
				if(j<i) B.setEntry(i,j,1);
			}
		}
		//
		// Create M>>r trajectories
		B_total = MatrixUtils.createRealMatrix(M*(k+1),k);
		RealMatrix P_total = MatrixUtils.createRealMatrix(M*(k),k); 
		RealMatrix J = MatrixUtils.createRealMatrix(k+1,k); J=J.scalarAdd(1);	// k+1 x k matrix of ones
		RealMatrix J_small = MatrixUtils.createRealMatrix(k+1,1); J_small=J_small.scalarAdd(1);		// k+1 x 1 matrix of ones
		RealMatrix J_small2 = MatrixUtils.createRealMatrix(1,k); J_small2=J_small2.scalarAdd(1);		// 1 x k matrix of ones
		
		//TEST
		RealMatrix sobolSequence = MatrixUtils.createRealMatrix(M, k); 
		InputStream inputstream = new FileInputStream("C:/Users/EE/Input/sobolsequenceinput.txt");
		SobolSequenceGenerator sobolGenerator = new SobolSequenceGenerator(k,inputstream);
		for(int i=0; i<M; i++){
			double[] temp = sobolGenerator.nextVector();
			sobolSequence.setRow(i,temp);
		}
		//transform continuous values to discrete ones (i.e. binning procedure). Multiply by p[i], take integer part (i.e. floor), divide by p[i]-1
		for(int i=0; i<M; i++){
			for(int j=0; j<k; j++){
				if(sobolSequence.getEntry(i,j)==1){sobolSequence.setEntry(i,j,1-Delta.getEntry(j,0));} else {
				sobolSequence.setEntry(i,j,(double) ((Math.floor(sobolSequence.getEntry(i,j)*((1.0*p[j])/2) ) )/((1.0*p[j])/2-1))*(1-Delta.getEntry(j,0)));}
			}
		}
		//END TEST
		for (int j=0; j<M; j++) {
			RealMatrix X_init = MatrixUtils.createRealMatrix(1,k);			// Random starting point in reduced [0,1]^k-parameter space
			X_init.setRow(0, sobolSequence.getRow(j)); 
			//println(X_init); //TEST works
			//
			RealMatrix D = MatrixUtils.createRealIdentityMatrix(k);				// Diagonal matrix D with random +-1
			for (int i=0; i<D.getRowDimension(); i++) {						// Randomly change +1's to -1's in D
				if(probability(0.5)) D.setEntry(i,i,-1);
			}
			//
			RealMatrix P = MatrixUtils.createRealIdentityMatrix(k);				// Random column permutation matrix
			RealMatrix P_temp = MatrixUtils.createRealMatrix(k,1);			// Temp matrix to store a column
			for (int i=0; i<10000; i++) { 							// Randomly permute P
				int rand1 = ThreadLocalRandom.current().nextInt(0, k);
				int rand2 = ThreadLocalRandom.current().nextInt(0, k);
				// Swap two randomly selected columns in P
				// Parameter-dependent p and Delta gives some issues with randomisation, as we can only permute within sets of equal p/Delta. Cheapest/easiest way to fix is to put a check on the permutation cycle as below. Otherwise you need to list all different levels, then for each p_i do permutations in correct set, etc. The way below may lead to not completely equal perumation probability, for instance if #boolean parameters is relatively low. Increasing the loop size (i.e. 10k times instead of 1k) will likely fix it.
				if(p[rand1]==p[rand2]) { // Only perform permutations on sets with same #levels p_i. 
					P_temp.setColumnMatrix(0,P.getColumnMatrix(rand1)); // Store column r1
					P.setColumnMatrix(rand1,P.getColumnMatrix(rand2));  // Replace column r1 with r2
					P.setColumnMatrix(rand2,P_temp.getColumnMatrix(0)); // Replace column r2 with r1
				}
			}
			//
			// Initiate random trajectory matrix B*; each row is a point in [0,1]^k-parameter space: "B_rand = (J_small*X_init + (Delta/2)*((2*B-J)*D+J))*P"
			DiagonalMatrix diagDelta = new DiagonalMatrix(Delta.getColumn(0));
			RealMatrix B_rand = (J_small.multiply(X_init).add((((B.scalarMultiply(2).subtract(J)).multiply(D)).add(J)).scalarMultiply(1.0/2).multiply(diagDelta))).multiply(P); // This line is for Delta=Delta_i. Then "B_rand = (J_small*X_init + (1/2)*((2*B-J)*D+J)*Delta*J')*P", where J' is a 1xk-vector of ones.
			// Add B_rand to B_total -> "B_total((j*(k+1)):((j+1)*(k+1)-1),:) = B_rand"; , 
			B_total.setSubMatrix(B_rand.getData(),j*(k+1),0);
		}
		//
		// Stuff for removing duplicate trajectories to ease combinatorial problem later on
		int numzeroes = 0;
		Boolean[] diffTraj = new Boolean[M];
		for(int i=0; i<M; i++){diffTraj[i] = true;}
		// Calculate Euclidean distance d_{m,l} between each pair of trajectories
		RealMatrix d_euclid = MatrixUtils.createRealMatrix(M,M);
		RealMatrix temp = MatrixUtils.createRealMatrix(k+1, k+1); // temporary matrix
		double ttemp = 0; 
		/*  
		m-th trajectory (consisting of k+1 vectors of k elements): 	B_total(m*(k+1):(m+1)*(k+1)-1, :)
		i-th point in m-th trajectory (i=1,...,k+1)					B_total(m*(k+1)+(i-1), :)
		z-th coordinate of i-th point of m-th trajectory (z=1,...,k):	X_i^m(z) = B_total(m*(k+1)+(i-1), z-1)
		So, sum_z=1^k (X_i^m(z) - X_j^l(z))^2 = sum( (B_total(m*(k+1)+(i-1),:)-B_total(l*(k+1)+(j-1),:)).^2 ,0)
		*/
		for (int m=0; m<M; m++) { // only loop through strictly lower diagonal part
			for (int l=0; l<m; l++) { // diagonal = 0 by definition
				for (int i=1; i<=k+1; i++){ // loop over points in m-th trajectory
					for (int j=1; j<=k+1; j++){ // loop over points in l-th trajectory
						// "temp(i,j) = sqrt(sum((B_total(m*(k+1)+(i-1),:)-B_total(l*(k+1)+(j-1),:)).^2 ,0))" 
						temp.setEntry(i-1,j-1,(B_total.getRowVector(m*(k+1)+(i-1)).subtract(B_total.getRowVector(l*(k+1)+(j-1)))).getNorm()); // L2-norm, i.e. sqrt of sum of squares
						ttemp += temp.getEntry(i-1,j-1);
						if(Double.compare(temp.getEntry(i-1,j-1),0)==0){numzeroes++;} //test eps instead of 0
					}
				}
				if(numzeroes == k+1) {diffTraj[m] = false;} // Mark one of the two trajectories as duplicate
				d_euclid.setEntry(m,l,ttemp);
				ttemp = 0;
				numzeroes = 0;
			}
		}
		d_euclid = d_euclid.add(d_euclid.transpose()); //Note: d(m,l) = d(l,m)
		// More stuff for removing duplicate trajectories to ease combinatorial problem later on
		int numDiff = 0;
		for(int i=0; i<M; i++){ if(diffTraj[i]==true){numDiff++;}}
		println("Number of unique trajectories: " + numDiff + " (out of M = " + M + ")");
		int tttemp=0;
		int[] diffIndices = new int[numDiff];
		for(int i=0; i<M; i++){ if(diffTraj[i]==true){diffIndices[tttemp]= i; tttemp++;}}
		RealMatrix d_euclidNew = MatrixUtils.createRealMatrix(numDiff,numDiff);
		B_totalNew = MatrixUtils.createRealMatrix(numDiff*(k+1),k);
		tttemp=0;
		for (int m=0; m<M; m++) {
			if(diffTraj[m]==true){
				B_totalNew.setSubMatrix(B_total.getSubMatrix(m*(k+1),(m+1)*(k+1)-1,0,k-1).getData(),tttemp*(k+1),0);
				tttemp++;
			}
		}
		d_euclidNew.setSubMatrix(d_euclid.getSubMatrix(diffIndices,diffIndices).getData(),0,0); 
		println("Dimensions of d_euclidNew: " + d_euclidNew.getRowDimension() + "x" + d_euclidNew.getColumnDimension());
		/**
		// Alternative: find optimal set according to matlab code by Khare (Campo approach); seems they do not check all possibilities, but iteratively select the trajectory that leads to the biggest increase
		**/
		
		int[][] trajVec = new int[numDiff][r];
		double[][] optDist = new double[numDiff][r];
		double[] sumOptDist = new double[numDiff];
		double maxNewDistDiff = 0;
		double newDistDiff = 0;
		int isDone;
		int tempIndex = 0; 
		int maxId =0;
		double maxSoFar =0;
		double Dmax = 0;
		for(int m=0; m<numDiff; m++){ // Idea: in row m, start with trajectory m of M. Then incrementally add trajectory that results in max increase in D
			trajVec[m][0]=m;
			for(int z=1; z<r; z++){
				maxNewDistDiff = 0;
				for(int j=0; j<numDiff; j++){
					isDone = 0;	
					for(int h=0; h<z; h++){ // Check that trajectory j is not already in
						if(j==trajVec[m][h]){ isDone=1; }	
					}
					if(isDone==0){
						newDistDiff=0;
						for(int k=0; k<z; k++){ // sum d-measures of all trajectories to the left of z with trajectory j. Pick j with highest value // z-1 or z?
							newDistDiff += (d_euclidNew.getEntry(trajVec[m][k],j))**2;	
						}
						if(newDistDiff>maxNewDistDiff){ 
							maxNewDistDiff = newDistDiff; 
							tempIndex = j;
						}
					}
				}
				//println("tempIndex equals "+ tempIndex);
				trajVec[m][z]=tempIndex;
				optDist[m][z]=maxNewDistDiff;
			}
		}
		//println(Arrays.deepToString(optDist));
		for(int i=0; i<numDiff; i++){
			double tempp = 0;
			for(int j=0; j<r; j++){ // Shouldn't this just be tempp = optDist[r-1]? or just all r choose 2 possibilites?
				tempp+= optDist[i][j];
			}
			//println("i = "+ i +"tempp " + tempp);
			sumOptDist[i] = tempp;
			if(tempp>maxSoFar){ 
				maxSoFar = tempp;
				maxId = i;
			}
		}
		Dmax = maxSoFar;
		int[] trajectoryindices = new int[r];
		for(int i=0; i<r; i++){
			trajectoryindices[i] = trajVec[maxId][i];
		}
		B_optimal = MatrixUtils.createRealMatrix(r*(k+1),k);
		println("D_max/[(r choose 2)*k*((k+1)^4+(k+1)^2)] (Khare) = " + Dmax/(CombinatoricsUtils.binomialCoefficient(r,2)*k*((k+1)**4+(k+1)**2)) + " with trajectories " + Arrays.toString(trajectoryindices) + " and numDiff = " + numDiff);
		/**
		// END Alternative: find optimal set according to matlab code by Khare (Campo approach); seems they do not check all possibilities, but iteratively select the trajectory that leads to the biggest increase
		**/
		for (int i=0; i<r; i++) {
			B_optimal.setSubMatrix(B_totalNew.getSubMatrix(trajectoryindices[i]*(k+1),(trajectoryindices[i]+1)*(k+1)-1,0,k-1).getData(), i*(k+1),0);
		}
		//calcDiscrepancy(B_optimal); // Calculate discrepancy of sample set 
		// Transform parameter values (i.e. columns of B_optimal) to their actual intervals [min_i, max_i]
		for (int i=0; i<k; i++) {
			if(type[i]==0){
				B_optimal.setColumnMatrix(i, (B_optimal.getColumnMatrix(i).scalarMultiply((Double) max.get(i) - (Double) min.get(i))).scalarAdd((Double) min.get(i)));
			} else { // Ensure integer values for int/boolean inputs; somehow roundoff error might cause 10 to become 10.00000000002, for example.
				for(int j=0; j<r*(k+1); j++){
					B_optimal.setEntry(j,i, Math.floor(B_optimal.getEntry(j,i)*((Double) max.get(i) - (Double) min.get(i))+((Double) min.get(i))));
				}
			}
		}
		// Export trajectory to txt file using simple PrintWriter 
		FileWriter fileWriter = new FileWriter(new File(outputFileTrajectories));
		PrintWriter printWriter = new PrintWriter(fileWriter);
		printWriter.println("For details about number of parameters and corresponding levels, see input file.");
		for(int i = 0; i<r*(k+1); i++) {
			printWriter.println();
			for(int j=0; j<k; j++) {
				printWriter.print(B_optimal.getEntry(i,j) +"  "); 
			}
			if((i+1)%(k+1)==0){printWriter.println();}
		}
		printWriter.close(); 
	}
	
	/*** ************************ ***/
	/*** ************************ ***/
	/*** DEPRECATED -- NOT IN USE ***/	
	/*** ************************ ***/
	/*** ************************ ***/
	
	void elementaryEffectsTrajectoriesRadial() { //DEPRECATED: 2*r,k-MATRIX DOES NOT WORK BECAUSE ROWS ARE DEPENDENT. USE elementaryEffectsTrajectoriesStandardSobRad()
		// 'Standard' Sobol radial method when possible; only QR base points for int/boolean inputs to ensure correct values
		Y = MatrixUtils.createRealMatrix(r*(k+1), outputLength);//output.length];			// Output vector
		EE = MatrixUtils.createRealMatrix(r*k, Y.getColumnDimension());			// Matrix with all elementary effects
		RealMatrix sobolSequence = MatrixUtils.createRealMatrix(2*r, k); // matrix with all sampling points
		InputStream inputstream = new FileInputStream("C:/Users/EE/Input/sobolsequenceinput.txt");
		SobolSequenceGenerator sobolGenerator = new SobolSequenceGenerator(k,inputstream);
		for(int i=0; i<burninAmount; i++){ // Saltelli STi calculation; burnin number.
			double[] temp = sobolGenerator.nextVector();
		}
		for(int i=0; i<2*r; i++){
			double[] temp = sobolGenerator.nextVector();
			sobolSequence.setRow(i,temp);
			//println(i); // TEST
			if(i>r-1){
				for(int j=0; j<k; j++){
					if((Double) sobolSequence.getEntry(i-r,j)- (Double) sobolSequence.getEntry(i,j)==0 ){i=i-1; break;}	// Check to avoid duplicate points in a trajectory; if duplicate, resample perturbation point //TEST 
				}
			}
		}
		// transform base values to discrete ones iff int/boolean type (i.e. binning procedure). Multiply by p[i], take integer part (i.e. floor), divide by p[i]-1
		for(int i=0; i<2*r; i++){
			for(int j=0; j<k; j++){
				if(type[j]!=0){
					if(sobolSequence.getEntry(i,j)==1){sobolSequence.setEntry(i,j,1);} 
					else {
						sobolSequence.setEntry(i,j,(double) (Math.floor(sobolSequence.getEntry(i,j)*(p[j])))/(p[j]-1));
					}
				}
			}
		} 
		B_optimal = MatrixUtils.createRealMatrix(r*(k+1),k); // Matrix with all simulation points
		for(int i=0; i<r; i++){ // 'trajectory' i
			for(int l=0; l<k+1; l++){ // point l on 'trajectory' (l=1 means perturbed in x1-dimension)
				if(l==0){ // base point
					B_optimal.setSubMatrix(sobolSequence.getSubMatrix(i,i,0,k-1).getData(),i*(k+1),0); 
				} else {
					B_optimal.setSubMatrix(sobolSequence.getSubMatrix(i,i,0,k-1).getData(),i*(k+1)+l,0);
					if(type[l-1]!=0){
						if(B_optimal.getEntry(i*(k+1),l-1)<Delta.getEntry(l-1,0)){
							B_optimal.setEntry(i*(k+1)+l,l-1,B_optimal.getEntry(i*(k+1),l-1)+Delta.getEntry(l-1,0));
						} else if(B_optimal.getEntry(i*(k+1),l-1)>1-Delta.getEntry(l-1,0)) {
							B_optimal.setEntry(i*(k+1)+l,l-1,B_optimal.getEntry(i*(k+1),l-1)-Delta.getEntry(l-1,0));
						} else {
							double rand = random(0,1);
							if(rand<0.5){
								B_optimal.setEntry(i*(k+1)+l,l-1,B_optimal.getEntry(i*(k+1),l-1)+Delta.getEntry(l-1,0));
							} else {
								B_optimal.setEntry(i*(k+1)+l,l-1,B_optimal.getEntry(i*(k+1),l-1)-Delta.getEntry(l-1,0));
							}
						}
					} else {
						B_optimal.setEntry(i*(k+1)+l,l-1,sobolSequence.getEntry(i+r,l-1)); 
					}
				}
			}
		}
		//
		// calculate "spread" measure to compare to MOT 
		// Calculate Euclidean distance d_{m,l} between each pair of trajectories
		RealMatrix d_euclidsob = MatrixUtils.createRealMatrix(r,r);
		RealMatrix tempsob = MatrixUtils.createRealMatrix(k+1, k+1); // temporary matrix
		double ttemp = 0; 
		for (int m=0; m<r; m++) { // only loop through strictly lower diagonal part
			for (int l=0; l<m; l++) { // diagonal = 0 by definition
				for (int i=1; i<=k+1; i++){ // loop over points in m-th trajectory
					for (int j=1; j<=k+1; j++){ // loop over points in l-th trajectory
						tempsob.setEntry(i-1,j-1,(B_optimal.getRowVector(m*(k+1)+(i-1)).subtract(B_optimal.getRowVector(l*(k+1)+(j-1)))).getNorm()); // L2-norm, i.e. sqrt of sum of squares
						ttemp += tempsob.getEntry(i-1,j-1);
					}
				}
				d_euclidsob.setEntry(m,l,ttemp);
				ttemp = 0;
			}
		}
		d_euclidsob = d_euclidsob.add(d_euclidsob.transpose()); //Note: d(m,l) = d(l,m)
		//
		// Calculate spread D_maxsob for r trajectories
		double sum = 0;
		double D_maxsob; // Array containing the maximum value of spread D
		int i_temp = 0;
		List comb_choose_2 = new ArrayList(); 		// Create list for all pairs of indices 
		Iterator iterator2 = CombinatoricsUtils.combinationsIterator(r, 2); 
		while (iterator2.hasNext()) {				// Sum d_z,l^2 for each pair of indices and store result as D_maxsob
			final int[] combination2 = (int[]) iterator2.next();
			int[] temp2 = {combination2[0],combination2[1]};
			comb_choose_2.add(temp2);
		}
		for(int[] i : comb_choose_2) {
			sum += d_euclidsob.getEntry(i[0], i[1])**2;// + random(0,1); // test
		}
		D_maxsob=sum;
		println("D_max/[(r choose 2)*k*((k+1)^4+(k+1)^2)] (Sobol 'Standard') = " + D_maxsob/(CombinatoricsUtils.binomialCoefficient(r,2)*k*((k+1)**4+(k+1)**2)));
		//calcDiscrepancy(B_optimal); // Calculate discrepancy of sample set 
		// Transform parameter values (i.e. columns of B_rand) to their actual intervals [min_i, max_i]
		for (int i=0; i<k; i++) {
			if(type[i]==0){
				B_optimal.setColumnMatrix(i, (B_optimal.getColumnMatrix(i).scalarMultiply((Double) max.get(i) - (Double) min.get(i))).scalarAdd((Double) min.get(i)));
			} else { // Ensure integer values for int/boolean inputs; somehow roundoff error might cause 10 to become 10.00000000002, for example.
				for(int j=0; j<r*(k+1); j++){
					B_optimal.setEntry(j,i, Math.floor(B_optimal.getEntry(j,i)*((Double) max.get(i) - (Double) min.get(i))+((Double) min.get(i))));
				}
			}
		}
		// Export trajectory to txt file using simple PrintWriter 
		FileWriter fileWriter = new FileWriter(new File(outputFileTrajectories));
		PrintWriter printWriter = new PrintWriter(fileWriter);
		printWriter.println("For details about number of parameters and corresponding levels, see input file.");
		for(int i = 0; i<r*(k+1); i++) {
			printWriter.println();
			for(int j=0; j<k; j++) {
				printWriter.print(B_optimal.getEntry(i,j) + "  " ); 
			}
			if((i+1)%(k+1)==0){printWriter.println();}
		}
		printWriter.close(); 
	}
	
	/*** ************************ ***/
	/*** ************************ ***/
	/*** DEPRECATED -- NOT IN USE ***/	
	/*** ************************ ***/
	/*** ************************ ***/
	
	void elementaryEffectsTrajectoriesRadialRseq() { // DEPRECATED; 2R,K-MATRIX DOES NOT WORK BECAUSE ROWS ARE DEPENDENT. USE elementaryEffectsTrajectoriesStandardRdRad()
		// Standard QR radial when possible: generate base points with R2, then step according to delta-values for int/boolean type
		Y = MatrixUtils.createRealMatrix(r*(k+1), outputLength);	// Output vector
		EE = MatrixUtils.createRealMatrix(r*k, Y.getColumnDimension());			// Matrix with all elementary effects
		RealMatrix rSequence = MatrixUtils.createRealMatrix(2*r, k); // matrix with base points 
		double phi=2; // Approximation of solution phi_d to x^(d+1)=x+1
		for(int i=0; i<20; i++){
			phi = Math.pow((1+phi),(1.0/(k+1))); 
			//println("phi = " + phi);
		}
		double[] alpha = new double[k];
		for(int i=0; i<k; i++){
			alpha[i] = (1/(phi**(i+1)))%1;
		}
		for(int i=0; i<2*r; i++){
			for(int j=0; j<k; j++){ // seed (here 0.5) can be anything, but apparently 0.5 is generally better
				rSequence.setEntry(i,j,(0.5+alpha[j]*(i+1+burninAmount))%1); // Saltelli STi calculation burninamount
			}
		}
		//transform base values to discrete ones iff int/boolean type (i.e. binning procedure). Multiply by p[i], take integer part (i.e. floor), divide by p[i]-1
		for(int i=0; i<r; i++){
			for(int j=0; j<k; j++){
				if(type[j]!=0){
					if(rSequence.getEntry(i,j)==1){rSequence.setEntry(i,j,1);} 
					else {
						rSequence.setEntry(i,j,(double) (Math.floor(rSequence.getEntry(i,j)*(p[j])))/(p[j]-1));
					}
				}
			}
		} 
		//
		B_optimal = MatrixUtils.createRealMatrix(r*(k+1),k); // Matrix with all simulation points
		for(int i=0; i<r; i++){ // 'trajectory' i
			for(int ii=0; ii<k+1; ii++){ // point ii on 'trajectory' (ii=1 means perturbed in x1-dimension)
				if(ii==0){ // base point
					B_optimal.setSubMatrix(rSequence.getSubMatrix(i,i,0,k-1).getData(),i*(k+1),0); 
				} else {
					B_optimal.setSubMatrix(rSequence.getSubMatrix(i,i,0,k-1).getData(),i*(k+1)+ii,0);
					if(type[ii-1]!=0){
						if(B_optimal.getEntry(i*(k+1),ii-1)<Delta.getEntry(ii-1,0)){
							B_optimal.setEntry(i*(k+1)+ii,ii-1,B_optimal.getEntry(i*(k+1),ii-1)+Delta.getEntry(ii-1,0));
						} else if(B_optimal.getEntry(i*(k+1),ii-1)>1-Delta.getEntry(ii-1,0)) {
							B_optimal.setEntry(i*(k+1)+ii,ii-1,B_optimal.getEntry(i*(k+1),ii-1)-Delta.getEntry(ii-1,0));
						} else {
							double rand = random(0,1);
							if(rand<0.5){
								B_optimal.setEntry(i*(k+1)+ii,ii-1,B_optimal.getEntry(i*(k+1),ii-1)+Delta.getEntry(ii-1,0));
							} else {
								B_optimal.setEntry(i*(k+1)+ii,ii-1,B_optimal.getEntry(i*(k+1),ii-1)-Delta.getEntry(ii-1,0));
							}
						}
					} else {
						B_optimal.setEntry(i*(k+1)+ii,ii-1,rSequence.getEntry(i+r,ii-1)); 
					}
				}
			}
		}
		// calculate "spread" measure to compare to MOT 
		// Calculate Euclidean distance d_{m,l} between each pair of trajectories
		RealMatrix d_euclidrad = MatrixUtils.createRealMatrix(r,r);
		RealMatrix temprad = MatrixUtils.createRealMatrix(k+1, k+1); // temporary matrix
		double ttemp = 0; 
		for (int m=0; m<r; m++) { // only loop through strictly lower diagonal part
			for (int l=0; l<m; l++) { // diagonal = 0 by definition
				for (int i=1; i<=k+1; i++){ // loop over points in m-th trajectory
					for (int j=1; j<=k+1; j++){ // loop over points in l-th trajectory
						temprad.setEntry(i-1,j-1,(B_optimal.getRowVector(m*(k+1)+(i-1)).subtract(B_optimal.getRowVector(l*(k+1)+(j-1)))).getNorm()); // L2-norm, i.e. sqrt of sum of squares
						ttemp += temprad.getEntry(i-1,j-1);
					}
				}
				d_euclidrad.setEntry(m,l,ttemp);
				ttemp = 0;
			}
		}
		d_euclidrad = d_euclidrad.add(d_euclidrad.transpose()); //Note: d(m,l) = d(l,m)
		//
		// Calculate spread D_spread 
		double sum = 0;
		double D_maxrad; // Array containing the maximum value of spread D
		int i_temp = 0;
		List comb_choose_2 = new ArrayList(); 		// Create list for all pairs of indices 
		Iterator iterator2 = CombinatoricsUtils.combinationsIterator(r, 2); 
		while (iterator2.hasNext()) {				// Sum d_z,l^2 for each pair of indices and store result as D(index of m_choose_r)
			final int[] combination2 = (int[]) iterator2.next();
			int[] temp2 = {combination2[0],combination2[1]};
			comb_choose_2.add(temp2);
		}
		for(int[] i : comb_choose_2) {
			sum += d_euclidrad.getEntry(i[0], i[1])**2;
		}
		D_maxrad=sum;
		println("D_max/[(r choose 2)*k*((k+1)^4+(k+1)^2)] (R-seq 'Standard') = " + D_maxrad/(CombinatoricsUtils.binomialCoefficient(r,2)*k*((k+1)**4+(k+1)**2)));
		//calcDiscrepancy(B_optimal); // Calculate discrepancy of sample set 
		// Transform parameter values (i.e. columns of B_rand) to their actual intervals [min_i, max_i]
		for (int i=0; i<k; i++) {
			if(type[i]==0){
				B_optimal.setColumnMatrix(i, (B_optimal.getColumnMatrix(i).scalarMultiply((Double) max.get(i) - (Double) min.get(i))).scalarAdd((Double) min.get(i)));
			} else { // Ensure integer values for int/boolean inputs; somehow roundoff error might cause 10 to become 10.00000000002, for example.
				for(int j=0; j<r*(k+1); j++){
					B_optimal.setEntry(j,i, Math.floor(B_optimal.getEntry(j,i)*((Double) max.get(i) - (Double) min.get(i))+((Double) min.get(i))));
				}
			}
		}
		// Export trajectory to txt file using simple PrintWriter 
		FileWriter fileWriter = new FileWriter(new File(outputFileTrajectories));
		PrintWriter printWriter = new PrintWriter(fileWriter);
		printWriter.println("For details about number of parameters and corresponding levels, see input file.");
		for(int i = 0; i<r*(k+1); i++) {
			printWriter.println();
			for(int j=0; j<k; j++) {
				printWriter.print(B_optimal.getEntry(i,j) + "  " ); 
			}
			if((i+1)%(k+1)==0){printWriter.println();}
		}
		printWriter.close(); 
	}

	/*** ************************ ***/
	/*** ************************ ***/
	/*** DEPRECATED -- NOT IN USE ***/	
	/*** ************************ ***/
	/*** ************************ ***/
	
	/*void elementaryEffectsCalcEffectsRadialWinding() { //Winding
		// Recall: Y = MatrixUtils.createRealMatrix(r*(k+1), outputs.size());
		try
		{	// Fill matrix Y with the desired outputs
			Scanner scanner = new Scanner(new File(outputFileOutputs));
			//int[] index = {0,1}; // Manually add column numbers in field for outputs of choice. Note: count starts from 0. Example: Yield, LAI = {7, 2}
			int skiprows = 1; // Manually state how many rows need to be skipped: we only need data on last time (e.g. day 19). NOTE: this day != days to harvest necessarily
			int tempcounter = 0;
			int i=0;
			while(scanner.hasNext()){
				String[] inputArr = scanner.nextLine().split("\\s+"); // delimiter is any amount of whitespace
				if(tempcounter % skiprows == 0 && tempcounter > 0) {
					for (int j=0; j<Y.getColumnDimension(); j++) {
						Y.setEntry(i,j,Double.parseDouble(inputArr[j]));
					}
					i++;
				}
				tempcounter ++;
			}
			scanner.close();
		}
		catch(FileNotFoundException e)
		{
			println(e.getMessage());
		}
		//
		// For each output, each trajectory and for each subsequent 2 parameter points within this trajectory, calculate effect
		for (int kk = 0; kk< Y.getColumnDimension(); kk++) { // loop over all selected outputs
			//double[] sigma_x = new double[k];
			//
			// Note: Y is r*(k+1) x #outputs matrix.
			//
			for (int i=0; i<r; i++) {// trajectory number 
				for (int j = 0; j<k; j++) { // Parameter number
					// distributional std of discrete Unif(min,max) = [(max-min+1)^2-1]/12 
					//sigma_x[j] = Math.sqrt((((Double) max.get(j) - (Double) min.get(j)+1)**2-1)/12); 
					// recalculate delta values to account for QR sampling doubles
					Delta.setEntry(j,0,Math.abs((Double)B_optimal.getEntry(i*(k+1)+j,j)-(Double)B_optimal.getEntry(i*(k+1)+j+1,j))); 
					double deltaTemp = ( (Double)Delta.getEntry(j,0)*((Double)max.get(j)-(Double)min.get(j)) );
					if (B_optimal.getEntry(i*(k+1)+j,j) <= B_optimal.getEntry(i*(k+1)+j+1,j)) { // i.e. increased parameter value in next step 
						// EE[i*k+j][kk] is the effect of the j-th parameter in the i-th trajectory for the kk-th output
						EE.setEntry(i*k+j,kk, ((Double)Y.getEntry(i*(k+1)+j+1,kk) - (Double)Y.getEntry(i*(k+1)+j,kk))/deltaTemp);
					} else { // i.e. decreased parameter value in next step 
						EE.setEntry(i*k+j,kk, ((Double)Y.getEntry(i*(k+1)+j,kk) - (Double)Y.getEntry(i*(k+1)+j+1,kk))/deltaTemp); 
					}
				}
			}
		}
		// Export raw effects to txt file using simple PrintWriter
		FileWriter fileWriter = new FileWriter(new File(outputFileEffects));
		PrintWriter printWriter = new PrintWriter(fileWriter);
		printWriter.printf("%-30s %-30s %-10s %-10s %n", "Parameter", "Output", "Trajectory", "Effect (unscaled)");
		for(int i = 0; i<r*k; i++) {
			//printWriter.println();
			for(int j=0; j<Y.getColumnDimension(); j++) {
				//printWriter.printf("%-30s %-30s %-10.3f %n", (String) parameterNames.get(i%k), (String) "Y_"+j, (Double) EE.getEntry(i,j)); 
				printWriter.printf("%-30s %-30s %-10.0f %-10.3f %n", (String) "X_"+(i%k), (String) "Y_"+j, (1+Math.floor((Double) i/k)) ,(Double) EE.getEntry(i,j)); // Specifically for testmodel
			}
		}
		printWriter.close();  
		//println(EE); //TEST
		// Saltelli calculate STi Kfunction 
		double muKfun = 0; double varKfun = 0; double[] ExpValKfun = new double[k];
		for(int i=0; i<r; i++){ //Following Puy et al 2009; only base points to avoid biased estimate (perturbed points are dependent on base points)
			muKfun += (Double)Y.getEntry(i*(k+1),0);
			muKfun += Yb[i];//TEST 7/5/21 following saltelli code
		}
		muKfun /= (2*r);
		for(int i=0; i<r; i++){
			varKfun += ((Double)Y.getEntry(i*(k+1),0)-muKfun)**2; //Following Puy et al 2009; confirmed by email contact with Mrs. Annoni; only base points to avoid biased estimate (perturbed points are dependent on base points)
			varKfun += (Yb[i]-muKfun)**2; ////TEST 7/5/21 following saltelli code
		}
		varKfun /= (2*r-1);
		for(int i=0; i<k; i++){ // input i
			for(int j=0; j<r; j++){ // 'trajectory' j
				ExpValKfun[i] += ( (Double)Y.getEntry(j*(k+1)+i,0) - (Double)Y.getEntry(j*(k+1)+i+1,0) )**2;
			}
			ExpValKfun[i] /= (2*r);
		}
		for(int i=0; i<k; i++){
			STiEstimate[counter][i] = ExpValKfun[i]/varKfun;
		}
		// END Saltelli calculate STi Kfunction 
	}*/
}
