# Supplementary material for: Elementary effects for models with dimensional inputs of arbitrary type and range: Scaling and trajectory generation
Source: PLoS One. 2023 Oct 25;18(10):e0293344. doi: 10.1371/journal.pone.0293344 (PMC10599590; doi:10.1371/journal.pone.0293344)
Supplement: S3 File — All data—Including additional figures—In the form of Microsoft Excel spreadsheets. (XLSX) [file pone.0293344.s003.xlsx]

## Sheet: Spread & discr.
Simulations to create figures that show spread and discrepancy of different sampling strats. Strats: 1. OT (all M choose r possibilities) 2. EOT (as given in code by Khare et al.) 3.‘Full’ Sobol radial 4.‘Partial’ Sobol radial 5.‘Full’ Rd radial 6.‘Partial’ Rd radial 7. 'Full' Sobol winding Note: - QR methods are with shift of 4 and (r,2k)-matrix; - resample if duplicate perturbation points; - No…							Scaled spread ~D																Scaled discrepancy ~W2^2
							Scenario 1a) k=50								EOT		FS	PS	FRd	PRd	FSW		Scenario 1a) k=50								EOT		FS	PS	FRd	PRd	FSW
								r/strat	1 (M=200)	1 (M=500)	1 (M=1000)	1 (M=2000)	2 (M=200)	2 (M=500)	2 (M=1000)	2 (M=2000)	3	4	5	6	7			r/strat	1 (M=200)	1 (M=500)	1 (M=1000)	1 (M=2000)	2 (M=200)	2 (M=500)	2 (M=1000)	2 (M=2000)	3	4	5	6	7
								4	0.35034				0.35034	0.350058			0.206629	0.364421	0.189472	0.323301	0.192204			4	0.245667				0.245667	0.240549			0.781612	0.746503	0.828211	0.754248	0.260052
								6	n/a	n/a	n/a	n/a	0.328184	0.336267			0.193694	0.322236	0.177425	0.303072	0.178741			6	n/a	n/a	n/a	n/a	0.265721	0.253593			0.778155	0.76042	0.801569	0.766006	0.255634
								10	n/a	n/a	n/a	n/a	0.318828	0.327159			0.182552	0.303982	0.174042	0.293258	0.173643			10	n/a	n/a	n/a	n/a	0.28883	0.294815			0.79154	0.777298	0.798582	0.784489	0.270277
								15	n/a	n/a	n/a	n/a	0.314383	0.320644			0.178697	0.294206	0.170713	0.286931	0.170657			15	n/a	n/a	n/a	n/a	0.325778	0.339753			0.792671	0.798437	0.795883	0.805206	0.27181
								20	n/a	n/a	n/a	n/a	0.308684	0.320029			0.174092	0.291195	0.171155	0.286237	0.169559			20	n/a	n/a	n/a	n/a	0.356782	0.394798			0.791775	0.822325	0.792933	0.824404	0.272639
								30	n/a	n/a	n/a	n/a	0.302472	0.313665			0.17059	0.286206	0.169082	0.283144	0.167545			30	n/a	n/a	n/a	n/a	0.419907	0.460147			0.790416	0.870066	0.788324	0.862462	0.27164
								40	n/a	n/a	n/a	n/a	0.300163	0.310514			0.169641	0.284155	0.170089	0.281645	0.167643			40	n/a	n/a	n/a	n/a	0.491083	0.538578			0.788601	0.914379	0.784944	0.901061	0.270052
								50	n/a	n/a	n/a	n/a	0.299493	0.309475			0.167963	0.2827	0.170719	0.283665	0.16627			50	n/a	n/a	n/a	n/a	0.553971	0.608245			0.786757	0.959321	0.781567	0.952567	0.267485
								100	n/a	n/a	n/a	n/a	0.291921	0.300099			0.166679	0.280103	0.167672	0.280842	0.166309			100	n/a	n/a	n/a	n/a	0.832104	0.911993			0.780483	1.21331	0.772442	1.18117	0.265682
							Scenario 1b) r=20								EOT		FS	PS	FRd	PRd	FSW		Scenario 1b) r=20								EOT		FS	PS	FRd	PRd	FSW
								k/strat	1 (M=200)	1 (M=500)	1 (M=1000)	1 (M=2000)	2 (M=200)	2 (M=500)	2 (M=1000)	2 (M=2000)	3	4	5	6	7			k/strat	1 (M=200)	1 (M=500)	1 (M=1000)	1 (M=2000)	2 (M=200)	2 (M=500)	2 (M=1000)	2 (M=2000)	3	4	5	6	7
								10					0.340681		0.355957		0.170359	0.282201	0.169534	0.289655	0.162004			10					4.37948		4.90951		0.349823	2.22502	0.383312	2.53604	0.269772
								20					0.327397		0.344237		0.173974	0.288511	0.174269	0.295327	0.168574			20					2.12071		2.53743		0.636844	1.54411	0.638882	1.72929	0.354777
								35					0.314147		0.329015		0.175753	0.290528	0.171661	0.287912	0.169185			35					0.792075		0.913127		0.76073	1.02283	0.763812	1.02827	0.318437
								50					0.309774		0.323112		0.174092	0.291195	0.171155	0.286237	0.169559			50					0.364904		0.395412		0.791775	0.822325	0.792933	0.824404	0.272639
								75					0.303497		0.316938		0.174403	0.291653	0.170623	0.285585	0.170797			75					0.166803		0.170488		0.791269	0.744413	0.798702	0.742713	0.19505
								100					0.300553				0.174267	0.291861	0.170095	0.286122	0.169021			100					0.117681				0.79486	0.732355	0.798219	0.73199	0.155924
								125					0.300219				0.174345	0.291979	0.16979	0.284743	0.169596			125					0.0944729				0.791749	0.730001	0.797648	0.729934	0.124783
								150					0.296923				0.174434	0.292055	0.169896	0.28377	0.170107			150					0.0793919				0.786086	0.729152	0.797261	0.729142	0.102651
							Scenario 1c) r=35								EOT		FS	PS	FRd	PRd	FSW		Scenario 1c) r=35								EOT		FS	PS	FRd	PRd	FSW
								k/strat	1 (M=200)	1 (M=500)	1 (M=1000)	1 (M=2000)	2 (M=200)	2 (M=500)	2 (M=1000)	3 (2r,k)	3 (r,2k)	4	5	6	7			k/strat	1 (M=200)	1 (M=500)	1 (M=1000)	1 (M=2000)	2 (M=200)	2 (M=500)	2 (M=1000)	3 (2r,k)	3 (r,2k)	4	5	6	7
								10					0.324713		0.348411	0.168682	0.167524	0.280478	0.167954	0.276994	0.164136			10					6.45424		8.19618	0.294909	0.375843	3.82592	0.305104	3.74169	0.300563
								20					0.312901		0.334202	0.171159	0.169443	0.284597	0.166675	0.285047	0.16528			20					3.10805		3.96162	0.592646	0.607571	2.35249	0.586191	2.44231	0.335593
								35					0.312095		0.324408	0.171138	0.170617	0.285322	0.171303	0.286257	0.168775			35					1.20775		1.40351	0.75028	0.751805	1.2799	0.741263	1.2698	0.317295
								50					0.301357		0.317385	0.171396	0.170041	0.285953	0.16795	0.280989	0.167006			50					0.444181		0.533142	0.784568	0.788978	0.895231	0.786717	0.87916	0.269772
								75					0.299389			0.171378	0.16913	0.285683	0.169152	0.28221	0.169079			75					0.177479			0.794104	0.79165	0.753069	0.796606	0.748712	0.19468
								100					0.296466			0.171181	0.172601	0.285651	0.168326	0.282452	0.169478			100					0.11878			0.793555	0.793772	0.733245	0.796278	0.732596	0.154335
								125					0.293922			0.171347	0.16978	0.286046	0.168587	0.282907	0.166671			125					0.0945658			0.791815	0.793049	0.730086	0.795639	0.729988	0.12565
								150					0.291259			0.171426	0.169125	0.286131	0.168322	0.280973	0.166107			150					0.0793984			0.791074	0.789315	0.72916	0.795213	0.729146	0.104372
							Scenario 1d) r=6								EOT		FS	PS	FRd	PRd	FSW		Scenario 1d) r=6								EOT		FS	PS	FRd	PRd	FSW
								k/strat	1 (M=200)	1 (M=500)	1 (M=1000)	1 (M=2000)	2 (M=200)	2 (M=500)	2 (M=1000)	3 (2r,k)	3 (r,2k)	4	5	6	7			k/strat	1 (M=200)	1 (M=500)	1 (M=1000)	1 (M=2000)	2 (M=200)	2 (M=500)	2 (M=1000)	3 (2r,k)	3 (r,2k)	4	5	6	7
								10					0.371195		0.385656	0.191519	0.190613	0.305555	0.174307	0.301256	0.177462			10					1.49338		1.67309	0.430111	0.43372	0.907932	0.570478	1.09337	0.306829
								20					0.354784		0.367529	0.196686	0.19598	0.316292	0.180164	0.310871	0.18103			20					0.915229		0.960662	0.65197	0.6496	0.872023	0.727943	1.00708	0.348952
								35					0.335954		0.352821	0.195499	0.19508	0.320581	0.177855	0.306772	0.180626			35					0.419995		0.444053	0.762502	0.767368	0.799069	0.788939	0.838639	0.328455
								50					0.325751		0.340835	0.19408	0.193694	0.322236	0.177425	0.303072	0.178741			50					0.254497		0.262392	0.786911	0.778155	0.76042	0.801569	0.766006	0.255634
								75					0.320765		0.332861	0.194358	0.194244	0.323494	0.176798	0.302231	0.181133			75					0.15561		0.155687	0.788316	0.797812	0.736408	0.804045	0.736462	0.199733
								100					0.317439			0.193216	0.193111	0.324113	0.176807	0.303122	0.179555			100					0.116597			0.786479	0.787662	0.731349	0.803863	0.73137	0.148999
								125					0.310745			0.192527	0.192427	0.324481	0.176542	0.303848	0.179071			125					0.0943543			0.785927	0.786995	0.729899	0.803652	0.72988	0.121567
								150					0.305964		0.314493	0.191178	0.191127	0.324725	0.177231	0.304112	0.178919			150					0.0793798		0.0793819	0.786033	0.789451	0.729144	0.803509	0.729138	0.10473
							Scenario 1e) r=10								EOT		FS	PS	FRd	PRd	FSW		Scenario 1e) r=10								EOT		FS	PS	FRd	PRd	FSW
								k/strat	1 (M=200)	1 (M=500)	1 (M=1000)	1 (M=2000)	2 (M=200)	2 (M=500)	2 (M=1000)	2 (M=2000)	3	4	5	6	7			k/strat	1 (M=200)	1 (M=500)	1 (M=1000)	1 (M=2000)	2 (M=200)	2 (M=500)	2 (M=1000)	2 (M=2000)	3	4	5	6	7
								10					0.351625		0.373353		0.180636	0.291908	0.17978	0.30847	0.171276			10					2.33091		2.66733		0.409302	1.27481	0.492794	1.67521	0.280613
								20					0.330762		0.358457		0.183431	0.300002	0.177108	0.299403	0.173364			20					1.10996		1.40777		0.644152	1.05798	0.697387	1.16667	0.365077
								35					0.33117		0.339489		0.18354	0.302921	0.17466	0.295518	0.17519			35					0.553761		0.615971		0.765656	0.857554	0.781334	0.898309	0.328382
								50					0.32463		0.326158		0.182552	0.303982	0.174042	0.293258	0.173643			50					0.294672		0.297323		0.79154	0.777298	0.798582	0.784489	0.270277
								75					0.312153				0.182871	0.304758	0.172559	0.291019	0.174169			75					0.159164				0.790548	0.738058	0.80177	0.738341	0.193791
								100					0.308662				0.182257	0.30513	0.1725	0.292622	0.173769			100					0.116962				0.795349	0.731552	0.801344	0.731583	0.156527
								125					0.305217				0.182111	0.305347	0.172092	0.291072	0.173444			125					0.0943976				0.788237	0.729914	0.800938	0.729898	0.12223
								150					0.302571				0.182037	0.305489	0.171995	0.290773	0.17349			150					0.079383				0.787443	0.729144	0.800661	0.729139	0.103549
							Scenario 2a) k=50, 20% Integer																Scenario 2a) k=50, 20% Integer
								r/strat	1 (M=200)	1 (M=500)	1 (M=1000)	1 (M=2000)	2 (M=200)	2 (M=500)	2 (M=1000)	2 (M=2000)	3	4	5	6				r/strat	1 (M=200)	1 (M=500)	1 (M=1000)	1 (M=2000)	2 (M=200)	2 (M=500)	2 (M=1000)	2 (M=2000)	3	4	5	6
								4					0.336273				0.238376	0.364421	0.212333	0.323301				4					0.237998				0.788564	0.746503	0.772722	0.754248
								6					0.334029				0.214658	0.322236	0.201241	0.303072				6					0.265496				0.78632	0.76042	0.778072	0.766006
								10					0.32256				0.204796	0.303982	0.197014	0.293258				10					0.289122				0.782178	0.777298	0.782374	0.784489
								15					0.316803				0.201088	0.294206	0.19309	0.286931				15					0.339588				0.777906	0.798437	0.784011	0.805206
								20					0.305606				0.197993	0.291195	0.193732	0.286237				20					0.351227				0.788687	0.822325	0.786344	0.824404
								30					0.30522				0.194795	0.286206	0.191263	0.283144				30					0.425771				0.789947	0.870066	0.78915	0.862462
								40					0.30082				0.193372	0.284155	0.192237	0.281645				40					0.486719				0.797195	0.914379	0.792125	0.901061
								50					0.302165				0.192231	0.2827	0.192754	0.283665				50					0.568669				0.800779	0.959321	0.795932	0.952567
								100					0.293031				0.190549	0.280103	0.190612	0.280842				100					0.847604				0.828779	1.21331	0.818647	1.18117
							Scenario 3a) Sobol radial vs Sobol winding																Scenario 3a) Sobol radial vs Sobol winding
								r/strat	radial k=50	radial k=75	radial k=35	winding k=50	winding k=75	winding k=35	radial k20	winding k20	Column1	radial k10	winding k10	Column2	Column3			r/strat	radial k=50	radial k=75	radial k=35	winding k=50	winding k=75	winding k=35	radial k20	winding k20	Column2	radial k10	winding k10	Column5	Column1
							3		0.197628	0.211151	0.204031	0.193108	0.204984	0.184436	0.21218	0.192747		0.214873	0.211714				3		0.785855	0.801042	0.780772	0.263778	0.20347	0.341947	0.701067	0.381644		0.533237	0.354151
							6		0.193694	0.194244	0.19508	0.178741	0.181133	0.180626	0.19598	0.18103		0.190613	0.177462				6		0.778155	0.797812	0.767368	0.255634	0.199733	0.328455	0.6496	0.348952		0.43372	0.306829
							10		0.182552	0.182871	0.18354	0.173643	0.174169	0.17519	0.183431	0.173364		0.180636	0.171276				10		0.79154	0.790548	0.765656	0.270277	0.193791	0.328382	0.644152	0.365077		0.409302	0.280613
							20		0.174092	0.174403	0.175753	0.169559	0.170797	0.169185	0.173974	0.168574		0.170359	0.162004				20		0.791775	0.791269	0.76073	0.272639	0.19505	0.318437	0.636844	0.354777		0.349823	0.269772
							50		0.167963	0.170486	0.168103	0.16627	0.167928	0.165545	0.170138	0.166608		0.164936	0.163562				50		0.786757	0.791227	0.746796	0.267485	0.194892	0.314782	0.574352	0.319957		0.386999	0.317624
							100		0.166679	0.169292	0.167624	0.166309	0.168059	0.166247	0.167077	0.165412		0.164266	0.161999				100		0.780483	0.793027	0.732692	0.265682	0.196817	0.312685	0.538434	0.312115		0.291584	0.273769
							200		0.166856	0.168202	0.167108	0.166066	0.167678	0.166224	0.166351	0.165448		0.164578	0.16228				200		0.775974	0.792409	0.704158	0.265684	0.197028	0.305373	0.489593	0.290348		0.238828	0.211666
							300		0.166993	0.167673	0.166805	0.165661	0.167255	0.165887	0.166518	0.165386		0.163933	0.162072				300		0.773069	0.791621	0.699385	0.26451	0.19632	0.302721	0.477122	0.289309		0.201723	0.184085
							400		0.167014		0.166591	0.165679		0.165825	0.166481	0.165361		0.163835	0.162046				400		0.767442		0.679301	0.262263		0.297278	0.445939	0.27992		0.169377	0.155409
							600		0.166939		0.166606	0.165798		0.165868	0.166287	0.165175		0.163853	0.162218				600		0.76067		0.669669	0.260219		0.291094	0.410284	0.25819		0.138651	0.146196
							800				0.166398			0.165771	0.166196	0.165107		0.163762	0.161948				800				0.656762			0.285343	0.38101	0.240598		0.124158	0.134474
							1440				0.166383			0.165756	0.166123	0.165008		0.163738	0.162028				1440				0.630917			0.277686	0.348265	0.21939		0.0908473	0.108827
							2880				0.166365			0.165731	0.165988	0.16493		0.163738	0.162148				2880				0.614504			0.271917	0.31237	0.202644		0.0691495	0.085658

## Sheet: Saltelli k=10
K=10	G6fun														Here MAE is not divided by an extra 1/k, because that's what Annoni said. Also, r is taken according to Nt=N(k+1),
Radial Sobol (r,2k)matrix			shift 4	Saltelli code (A and B; variance, but NOT shuffle inputs etc.)											Radial Sobol (r,2k) shift 4				Saltelli code shift 4				Not 50N(k+1)																				Kfun | k=10 | different Qrshift | Sobol radial QR | Following Saltelli code for variance est. | MAE Annoni
r	MAE Annoni					Mean	STD								r	ours	annoni		annoni										Radial: Mean over different QR seqs
186	1.74074	1.55711	1.74901	1.82244	1.99589	1.77304	0.15839								180	0.0068964	0.068964		0.0714336																									QRshift
372	1.40873	1.50279	1.26682	1.46615	1.48264	1.42543	0.0953296								360	0.00459433	0.0459433		0.0478463										r	Mean	std												r	0	1	4	10	50	100
745	0.945677	1.0365	1.0015	1.12418	0.988515	1.01927	0.0670439								720	0.00289133	0.0289133												180	0.0839698	0.0220761												90	0.125846	0.133127	0.118567	0.119206	0.12225	0.121003
1489	0.800409	0.815079	0.703165	0.791937	0.798481	0.781814	0.0447724								1440	0.00197622	0.0197622					Reproducing experiment by Saltelli et al.; K-function here with k=10. Note: results here do not match those in Saltelli et al. It turned out Saltelli et al. used some different numerical approximations than we were anticipating. See also further to the right on this sheet. These results are purely included to archival purposes							360	0.0533302	0.0169561												180	0.0783931	0.0795993	0.0714336	0.069231	0.0737706	0.084407
																													720	0.0335501	0.0109261												360	0.0394342	0.0494426	0.0478463	0.0466945	0.0540497	0.0512429
																													1440	0.0225284	0.00631725
Radial Sobol (r,2k)matrix			shift 4	Saltelli code (A and B; variance, shuffle inputs etc.)
r	MAE Annoni					Mean	STD								Winding Sobol (r,2k)matrix				Saltelli code shift 4
186	2.0296	2.32981	1.53007	2.16684	2.16478	2.04422	0.30647								r	ours	annoni		annoni
372	1.52945	1.34826	1.24237	1.39558	1.66449	1.43603	0.164139								180	0.00745089	0.0745089		0.0781207
745	1.11833	1.14283	0.857948	1.07914	1.05492	1.05063	0.112963								360	0.00500679	0.0500679		0.0508054										Winding: Mean over different QR seqs
															720	0.00284524	0.0284524																										Kfun | k=10 | different first Burnin | Sobol radial QR | Qrshift = 4 | Following Saltelli code for variance est. | MAE Annoni
Winding Sobol (r,2k)matrix			shift 4	Saltelli code (A and B; variance, but NOT shuffle inputs etc.)											1440	0.00173126	0.0173126												r	Mean	std
r	MAE Annoni					Mean	STD																						180	0.0863893	0.0236885													Initial burnin
186	2.30291	2.74465	3.03193	2.73122	2.53758	2.66966	0.270464																						360	0.0532681	0.0144247												r	0	10	20	50	100	250
372	1.7172	1.57163	2.52974	2.15997	1.78881	1.95347	0.388417																						720	0.0327122	0.00807511												90	0.118567	0.114559	0.115646	0.121053	0.125476	0.127497
745	1.41237	1.5509	1.41637	1.39828	1.46946	1.44948	0.0628095																						1440	0.0213299	0.00421028												180	0.0714336	0.0727803	0.0750123	0.0764664	0.0687292	0.0751159
1489	1.26385	1.04261	1.17958	1.38849	1.22788	1.22048	0.125972																																				360	0.0478463	0.0468476	0.0471731	0.0470443	0.0437472	0.0470715
																				But ranking is correct each time.
Winding Sobol (r,2k)matrix			shift 4	Saltelli code (A and B; variance, shuffle inputs etc.)											Radial Rd (r,2k)matrix shift 4					Radial Partial Sobol (r,2k) shift 4
r	MAE Annoni					Mean	STD								r	ours	annoni			r	annoni
186	5.70685	2.74447	2.38046	2.72846	4.33255	3.57856	1.40996								180	0.0109318	0.109318			186	0.841261
372	1.75038	2.52598	2.09142	2.12094	1.87777	2.0733	0.295814								360	0.00727267	0.0727267			372	0.83858
745	1.63975	1.49544	1.67249	1.27267	1.44536	1.50514	0.161118								720	0.00460299	0.0460299			745	0.83877
															1440	0.00297569	0.0297569			1489
Radial Sobol Saltelli AB			shift 4	Saltelli code (A and B; variance, but NOT shuffle inputs etc.)							Reproducing experiment by Saltelli et al.; G*6-function here with k=10. Green marked results are used in figure, rest are additional results which are not used in the paper. Saltelli code means the methods in that paper are followed (i.e. use both A and B matrix in calc. total variance, use their variance approx. formula, optionally shuffle input labels). MAE Annoni means the MAE formula as in Sa…
r	MAE Annoni					Mean	STD
186	1.87248	1.99987	1.76568	1.94662	2.05456	1.92784	0.11287								r	ours	annoni
372	1.67219	1.56228	1.43878	1.64764	1.4716	1.5585	0.103406								180	0.0113667	0.113667
															360	0.00690241	0.0690241
Winding Sobol Saltelli AB			shift 4	Saltelli code (A and B; variance, but NOT shuffle inputs etc.)											720	0.00420253	0.0420253
r	MAE Annoni					Mean	STD								1440	0.00257097	0.0257097
186	3.29435	2.93686	3.1644	2.81723	2.49674	2.94192	0.311233
372	2.1858	2.29946	1.6249	1.83978	2.03368	1.99672	0.270023
Saltelli Kfun plot data extracted:						Saltelli G6fun plot data extracted									Radial Sobol (r,2k)matrix old sobol direction vectors						Winding Sobol (r,2k)matrix old sobol direction vectors
winding:						winding:									r	ours	annoni				r	ours	annoni
		r	Saltelli winding			total cost		r	MAE annoni						180	0.0073627	0.073627				180	0.0070992	0.070992
		186	0.0822168					186	2.93153						360	0.00413207	0.0413207				360	0.00407122	0.0407122
		372	0.05006					372	2.29618						720	0.00257071	0.0257071				720	0.00276589	0.0276589
		745	0.0380495					745	1.54618						1440	0.00180661	0.0180661				1440	0.00209673	0.0209673
		1489	0.0297348					1489	1.15605
		2979	0.0204989					2979	0.835987
Radial
total cost		r	Saltelli radial
		186	0.0803226					186	2.17516
		372	0.0436806					372	1.53025
		745	0.0249933					745	1.22771
		1489	0.0170348					1489	0.893312
		2979	0.00801782					2979	0.628981
	Radial Rd (r,2k)matrix shift 4				No shuffle
	r	MAE Annoni					Mean	STD		Radial: Mean over different QR seqs
	186	2.11832	1.7431	1.82886	1.51918	2.32753	1.9074	0.31815
	372	1.48779	1.31448	1.55906	1.27732	1.3384	1.39541	0.121513		r	Mean	std
	745	0.884219	0.98902	1.04409	1.25859	0.848221	1.00483	0.162219		180	1.84022	0.247287
	1489	0.733715	0.741186	0.83125	0.737836	0.730379	0.754873	0.0428912		360	1.41042	0.104171
										720	1.01205	0.117266
	Winding Rd (r,2k) shift 4				No shuffle
	r	MAE Annoni					Mean	STD
	186	2.70856	2.66705	2.18914	2.25547	3.23784	2.61161	0.421294
	372	1.78233	2.23633	1.75572	2.18946	2.09854	2.01248	0.227886
	745	1.48279	1.68379	1.92629	1.50038	1.50796	1.62024	0.189452		Winding: Mean over different QR seqs
	1489	1.38004	1.09073	1.00753	1.20364	1.07028	1.15045	0.146596
										r	Mean	std
										180	2.64063	0.335158
	Radial Partial Sobol (r,2k) shift 4 (No shuffle, Saltelli code)									360	1.98297	0.301828
	r	annoni					Mean	STD		720	1.53486	0.160641
	186	2.65646	3.12533	2.89608	2.77721	3.24788	2.94059	0.243903
	372	1.96703	2.56219	2.33795	2.42507	2.23781	2.30601	0.223819
	745	2.3731	2.46507	2.63321	2.19843	2.5721	2.44838	0.171677
	1489	2.08351	2.02311	2.14286	2.22868	1.91265	2.07816	0.119685
MAE instead of MAE annoni
Radial Sobol (r,2k)matrix			shift 4	Saltelli code (A and B; variance, but NOT shuffle inputs etc.)
r	MAE					Mean	STD
186	0.174074	0.155711	0.174901	0.182244	0.199589	0.177304	0.015839
372	0.140873	0.150279	0.126682	0.146615	0.148264	0.142543	0.00953296
745	0.0945677	0.10365	0.10015	0.112418	0.0988515	0.101927	0.00670439
1489	0.0800409	0.0815079	0.0703165	0.0791937	0.0798481	0.0781814	0.00447724
Winding Sobol (r,2k)matrix			shift 4	Saltelli code (A and B; variance, but NOT shuffle inputs etc.)
r	MAE Annoni					Mean	STD
186	0.230291	0.274465	0.303193	0.273122	0.253758	0.266966	0.0270464
372	0.17172	0.157163	0.252974	0.215997	0.178881	0.195347	0.0388417
745	0.141237	0.15509	0.141637	0.139828	0.146946	0.144948	0.00628095
1489	0.126385	0.104261	0.117958	0.138849	0.122788	0.122048	0.0125972
Radial Rd (r,2k)matrix shift 4				No shuffle
r	MAE Annoni					Mean	STD
186	0.211832	0.17431	0.182886	0.151918	0.232753	0.19074	0.031815
372	0.148779	0.131448	0.155906	0.127732	0.13384	0.139541	0.0121513
745	0.0884219	0.098902	0.104409	0.125859	0.0848221	0.100483	0.0162219
1489	0.0733715	0.0741186	0.083125	0.0737836	0.0730379	0.0754873	0.00428912
Winding Rd (r,2k) shift 4				No shuffle
r	MAE Annoni					Mean	STD
186	0.270856	0.266705	0.218914	0.225547	0.323784	0.261161	0.0421294
372	0.178233	0.223633	0.175572	0.218946	0.209854	0.201248	0.0227886
745	0.148279	0.168379	0.192629	0.150038	0.150796	0.162024	0.0189452
1489	0.138004	0.109073	0.100753	0.120364	0.107028	0.115045	0.0146596
Radial Partial Sobol (r,2k) shift 4 (No shuffle, Saltelli code)
r	annoni					Mean	STD
186	0.265646	0.312533	0.289608	0.277721	0.324788	0.294059	0.0243903
372	0.196703	0.256219	0.233795	0.242507	0.223781	0.230601	0.0223819
745	0.23731	0.246507	0.263321	0.219843	0.25721	0.244838	0.0171677
1489	0.208351	0.202311	0.214286	0.222868	0.191265	0.207816	0.0119685
Saltelli G6fun plot data extracted
winding:
r	MAE annoni	MAE
186	2.93153	0.293153
372	2.29618	0.229618
745	1.54618	0.154618
1489	1.15605	0.115605
2979	0.835987	0.0835987				-33.5856
Radial:						-27.0312
r		MAE				-29.6798
186	2.17516	0.217516				-35.9422
372	1.53025	0.153025
745	1.22771	0.122771				-26.9647
1489	0.893312	0.0893312				-30.662
2979	0.628981	0.0628981				-37.9828
						-34.3843
[truncated: 33 more columns]

## Sheet: Saltelli k=50,75,100 Kfun
K=50																K=75																	K=100
Radial Sobol (r,2k)matrix				Qrshift 0		Following Saltelli code										Radial Sobol (r,2k)matrix																	Radial Sobol (r,2k)matrix
r	MAE	MAE Annoni														r	MAE	MAE Annoni															r	MAE	MAE Annoni
3		0.809208														3	0.0447448	3.35586															3	0.0245101	2.45101
6		0.551174														6	0.0125087	0.938152															6	0.00743732	0.743732
10		0.432424														10	0.00693724	0.520293															10	0.00484	0.484
20		0.292348														20	0.00461698	0.346274															20	0.00302874	0.302874
50		0.150612														50	0.00248421	0.186316															40	0.00209258	0.209258		sim takes 1/2 day
100		0.108933														100	0.00120608	0.0904563															80	0.00136365	0.136365
200		0.0719605																															160	0.000812218	0.0812218
																K=75
K=50																Sobol (r,2k)matrix winding variant
Radial Sobol (r,2k)matrix winding variant																r	MAE	MAE Annoni
r	MAE	MAE Annoni														3	0.0385386	2.89039
3		0.775609														6	0.0116609	0.874566
6		0.580134														10	0.00694999	0.521249
10		0.429986														20	0.00504918	0.378689
20		0.304371														50	0.00294961	0.221221
50		0.179705														100	0.00190471	0.142853
100		0.129836
200		0.0885877
																																	K=100
																																	Radial Sobol (r,2k)matrix winding variant
																																		MAE	MAE Annoni
K=50						Using Puy et al. variance etc.																	Sobol radial partial										3	0.0236216	2.36216
Radial Sobol (r,2k)matrix																							r										6	0.00775202	0.775202
r	MAE	MAE Annoni				Extending experiment by Saltelli et al.; K-function here with k=50,75,100. In paper only k=75 is shown.																	3	0.0444261									10	0.00466425	0.466425
3	0.0568154	2.84077																					6	0.0221712									20	0.00313791	0.313791
6	0.0162674	0.813371																					10	0.0192405									40	0.00210461	0.210461
10	0.00986081	0.493041																					20	0.0184541									80	0.00135064	0.135064
20	0.00637759	0.318879																					50	0.0185097									160
50	0.00361708	0.180854																					100	0.0186364
100	0.00238735	0.119367
200	0.00142949	0.0714746
																K=75
K=50																OT Khare p=4, M=1000
Radial Sobol (r,2k)matrix winding variant																r	MAE Kfun
r	MAE	MAE Annoni														3	0.300534	22.5401	0.0928339	6.96254	m=50	0.13295	9.97124		0.0837114	6.27835
3	0.0522066	2.61033														6			0.0331632	2.48724		0.0277089	2.07816		0.0389003	2.91752
6	0.0151818	0.759088														10				1.55056
10	0.00968166	0.484083
20	0.00657842	0.328921
50	0.00396368	0.198184
100	0.00263818	0.131909
200	0.00156833	0.0784166
300	0.00131864	0.0659319

## Sheet: Saltelli k=50 Gstarfun
Gfun
K=50
Radial Sobol (r,2k)matrix			without input permutations and following saltelli code
r	MAE	MAE Annoni									STD	Average
3		10.9062	9.16724	11.668	11.354	12.8723	12.79	17.3012	19.3572	7.98136	3.64481	12.5997
6		7.60045	8.80979	10.931	14.3644	6.87913	7.24124	9.77604	9.22714	5.18416	2.67391	8.89037		Extending experiment by Saltelli et al.; G*-function here with k=50.
10		7.30786	7.26306	5.08919	8.71475	6.48507	5.62384	11.8353	4.3561	6.18476	2.2346	6.98444
20		6.47242	5.27301	4.82468	7.13454	5.35413	6.41955	3.74203	7.92495	6.47708	1.27618	5.95804
50		4.96133	3.30398	2.88662	3.79463	4.01546	4.92219	2.50446	4.72794	3.81966	0.881365	3.88181
100		2.62534	2.69783	2.2131	3.65128	2.37957	3.54486	2.15513	3.88918	2.49128	0.66303	2.84973
K=50
Winding Sobol (r,2k)
r	MAE	MAE Annoni									STD	Average
3		46.357	73.7012	69.7662	52.298	120.145	162.688	39.602	18.4209	42.1725	45.205	69.4612
6		62.3192	43.6605	47.5839	55.405	11.3935	66.2193	41.5786	49.8824	143.511	35.7542	57.9504
10		38.8824	8.01521	17.829	18.6363	35.8735	70.5367	90.5165	33.1763	51.7546	26.588	40.5801
20		11.1598	37.3365	17.8332	27.351	19.5864	8.89567	13.3939	32.4528	35.5564	10.8393	22.6184
50		6.95072	4.12813	6.03304	7.62215	4.73014	5.74169	5.92139	13.2913	5.02384	2.72833	6.60471
100		8.4575	5.50545	5.26724	6.1119	7.66235	6.16067	4.83267	3.76239	3.25217	1.67895	5.66804
K=50
Sobol partial radial
r	MAE	MAE Annoni									STD	Average
3		58.1954	24.7583	18.724	62.0413	44.2161	48.2278	64.7069	140.712	38.451	35.6445	55.5592
6		17.4961	12.0742	21.3491	9.02496	17.2819	20.7359	24.3662	22.9377	15.8034	5.05934	17.8966
10		11.9321	9.34441	11.5114	10.1156	11.3865	11.4422	19.7608	15.4038	9.1623	3.37142	12.2288
20		6.41111	6.59957	6.32194	6.83465	5.02367	6.04584	7.09481	10.2011	7.26857	1.41329	6.86681
50		5.64571	6.30344	5.36703	4.6096	3.52906	4.57114	5.45045	4.71216	7.40306	1.12165	5.28796
100		4.3229	3.68554	5.48099	4.52517	3.43177	4.12139	4.59224	4.26756	4.97934	0.622664	4.37854
Radial Sobol (r,2k)matrix			without input permutations and following saltelli code
r		MAE									STD	Average
3		0.218124	0.183345	0.23336	0.22708	0.257446	0.2558	0.346024	0.387144	0.159627	0.0728963	0.251995
6		0.152009	0.176196	0.218619	0.287289	0.137583	0.144825	0.195521	0.184543	0.103683	0.0534782	0.177807
10		0.146157	0.145261	0.101784	0.174295	0.129701	0.112477	0.236706	0.0871221	0.123695	0.044692	0.139689
20		0.129448	0.10546	0.0964936	0.142691	0.107083	0.128391	0.0748405	0.158499	0.129542	0.0255236	0.119161
50		0.0992266	0.0660795	0.0577323	0.0758925	0.0803091	0.0984439	0.0500891	0.0945587	0.0763931	0.0176273	0.0776361
100		0.0525068	0.0539567	0.044262	0.0730257	0.0475914	0.0708972	0.0431026	0.0777835	0.0498256	0.0132606	0.0569946
K=50
Winding Sobol (r,2k)
r		MAE									STD	Average
3		0.92714	1.47402	1.39532	1.04596	2.40289	3.25377	0.792039	0.368419	0.84345	0.904099	1.38922
6		1.24638	0.873209	0.951679	1.1081	0.227869	1.32439	0.831573	0.997647	2.87022	0.715084	1.15901
10		0.777648	0.160304	0.356581	0.372727	0.717471	1.41073	1.81033	0.663526	1.03509	0.53176	0.811601
20		0.223197	0.746729	0.356663	0.54702	0.391728	0.177913	0.267878	0.649055	0.711128	0.216786	0.452368
50		0.139014	0.0825626	0.120661	0.152443	0.0946027	0.114834	0.118428	0.265825	0.100477	0.0545666	0.132094
100		0.16915	0.110109	0.105345	0.122238	0.153247	0.123213	0.0966533	0.0752478	0.0650433	0.033579	0.113361
K=50
Sobol partial radial
r		MAE									STD	Average
3		1.16391	0.495167	0.37448	1.24083	0.884322	0.964555	1.29414	2.81423	0.76902	0.712889	1.11118
6		0.349923	0.241484	0.426981	0.180499	0.345638	0.414717	0.487324	0.458753	0.316067	0.101187	0.357932
10		0.238641	0.186888	0.230228	0.202312	0.227731	0.228843	0.395217	0.308077	0.183246	0.0674285	0.244576
20		0.128222	0.131991	0.126439	0.136693	0.100473	0.120917	0.141896	0.204022	0.145371	0.0282658	0.137336
50		0.112914	0.126069	0.107341	0.092192	0.0705812	0.0914227	0.109009	0.0942432	0.148061	0.022433	0.105759
100		0.0864579	0.0737109	0.10962	0.0905033	0.0686355	0.0824278	0.0918448	0.0853513	0.0995868	0.0124533	0.0875709
							-20.0141		-77.322
							-69.1174		-50.3237
							-69.865		-42.8853
							-69.6406		-13.2342
							-19.9365		-26.5916

## Sheet: Saltelli f6 fun
6 Dim function		MAE = divided by k
Radial		NOT following saltelli code
			MAE (paper)		MAE (Jansen no shift)	r	MAE (paper approach no shift)	MAE (Jansen shift 4)
		2	0.101682		0.188531	4	0.177759	0.213102
		3	0.061126		0.0872096	8	0.0490582	0.0725866
		4	0.027441		0.0691886	16	0.0394096	0.0534415
		5	0.015049		0.0479611	32	0.0156425	0.0403849
		6	0.007721		0.0357359	64	0.0050996	0.0157732
		7	0.003613		0.00240922	128	0.00201106	0.00727758
		8	0.002172		0.00170481	256	0.00145548	0.00512133
		9	0.001517		0.00125749	512	0.00105967	0.00400244
		10	0.000889		0.000894287	1024	0.000624402	0.00151458
Winding	Following Saltelli code (i.e. taking AB for V(Y), sample variance, etc.)						Radial
		Sobol shift 4		Rseq shift 4				Sobol shift 4		Rseq shift 4
	r	MAE		MAE			r	MAE		MAE
	4	0.109596		0.108766			4	0.109596		0.108766
	8	0.0694774		0.0661836			8	0.0694774		0.0661836		Extending experiment by Saltelli et al.; f6-function here. Not shown in paper.
	16	0.0538728		0.0455834			16	0.0538728		0.0455834
	32	0.0458089		0.0256273			32	0.0458089		0.0256273
	64	0.0155209		0.020923			64	0.0155209		0.020923
	128	0.00710193		0.0144947			128	0.00710193		0.0144947
	256	0.0054325		0.00790451			256	0.0054325		0.00790451
	512	0.00400949		0.00401597			512	0.00400949		0.00401597
	1024	0.00149876		0.00243144			1024	0.00149876		0.00243144

## Sheet: Correlations
On this sheet, we test how well different measures and trajectory approaches are able to correctly estimate rankings. We consider two dimensionless normalized measures (both with h=10 and threshold = mu+3sigma at the moment): - based on the median effect (Xi); - based on the mean of the absolute effects (mu*). We consider the following trajectory approaches: - QR: - Sobol radial (r,2k), shift 4; …						K-function (k=10)														G*-function (k=10)													6-dim													Penman-Monteith (k=8)
						Average over 50 runs (following Saltelli et al.)											Note: small deviations possible because iterator order is random and exact same S values			Average over 50 runs (following Saltelli et al.)													Average over 50 runs (following Saltelli et al.)													Average over 50 runs (following Saltelli et al.)
																				No shuffle																										same C_delta for p=4 and p=8, so smaller steps for p=8. Note: for p=8 step direction is random in some cases, because small enough step size.
						Xi-based	Sob radial		Sob wind		Sob rad base		rd radial		EOT					Xi-based	Sob radial		Sob wind		Sob rad base		rd radial		EOT				Xi-based	Sob radial		Sob wind		Sob rad base		rd radial		EOT				Xi-based	Sob radial		Sob wind
						r	K	P	K	P	K	P	K	P	K	P				r	K	P	K	P	K	P	K	P	K	P			r	K	P	K	P	K	P	K	P	K	P			r	K	P	K
						2	0.912889	0.969742	0.928889	0.983576	0.917333	0.95272	0.891556	0.952087	0.894222	0.922436				2	0.427556	0.489089	0.328889	0.36768	0.455111	0.476359	0.529778	0.590345	0.334222	0.429285			2	0.789333	0.776213	0.789333	0.776213	0.664	0.687128	0.821333	0.785915	0.733333	0.687011			2	0.572857	0.569838	0.561429
						4	0.952889	0.990925	0.954667	0.990601	0.974222	0.989749	0.942222	0.985321	0.964444	0.970656				4	0.508444	0.482892	0.465778	0.477372	0.584	0.623097	0.576	0.631313	0.400889	0.486848			4	0.842667	0.841275	0.842667	0.841275	0.733333	0.687011	0.856	0.881886	0.736	0.693192			4	0.624286	0.596794	0.582857
						6	0.958222	0.994185	0.960889	0.996421	0.983111	0.993749	0.959111	0.990196	0.984889	0.985445				6	0.508444	0.5353	0.48	0.49704	0.6	0.649921	0.584	0.601915	0.464	0.474719			6	0.858667	0.859429	0.858667	0.859429	0.666667	0.693975	0.877333	0.908451	0.746667	0.71162			6	0.635714	0.625874	0.61
						10	0.965333	0.997323	0.976889	0.998544	0.989333	0.996329	0.971556	0.998295	0.997333	0.994029				10	0.626667	0.630087	0.603556	0.600588	0.616889	0.678468	0.683556	0.724485	0.488889	0.538983			10	0.888	0.908959	0.888	0.908959	0.677333	0.704382	0.893333	0.963498	0.714667	0.686033			10	0.655714	0.613772	0.657143
						15	0.968889	0.998518	0.977778	0.998602	0.999111	0.999686	0.966222	0.998089	0.999111	0.999293				15	0.679111	0.708044	0.668444	0.683279	0.603556	0.663202	0.682667	0.735455	0.536	0.611531			15	0.898667	0.921205	0.898667	0.921205	0.696401	0.753052	0.896	0.953834	0.642667	0.640689			15	0.645714	0.674019	0.632857
						25	0.977778	0.999081	0.981333	0.999177	1	1	0.974222	0.998944	0.999111	0.999293				25	0.767111	0.798705	0.699556	0.683437	0.620444	0.678894	0.719111	0.71602	0.556444	0.617955			25	0.904	0.917371	0.904	0.917371	0.68	0.716315	0.906667	0.96608	0.698667	0.752426			25	0.625714	0.670993	0.625714
						40	0.976	0.999034	0.980444	0.999209	1	1	0.979556	0.999197	1	1				40	0.825778	0.87174	0.784889	0.802695	0.673778	0.733985	0.827556	0.854065	0.562667	0.581523			40	0.922667	0.961815	0.922667	0.961815	0.733333	0.687011	0.914667	0.982707	0.752	0.757864			40	0.564286	0.625059	0.565714
						100	0.975111	0.999022	0.980444	0.999232	1	1	0.976889	0.999092	1	1				100	0.887111	0.950241	0.891556	0.936493	0.650667	0.73711	0.915556	0.952385	0.584	0.608513			100	0.941333	0.986228	0.941333	0.986228	0.733333	0.687011	0.936	0.984977	0.698667	0.717175			100	0.532857	0.687591	0.521429
						Mu-based	Sob radial		Sob wind		Sob rad base		rd radial		EOT					Mu-based	Sob radial		Sob wind		Sob rad base		rd radial		EOT				Mu-based	Sob radial		Sob wind		Sob rad base		rd radial		EOT				Mu-based	Sob radial		Sob wind
						r	K	P	K	P	K	P	K	P	K	P				r	K	P	K	P	K	P	K	P	K	P			r	K	P	K	P	K	P	K	P	K	P			r	K	P	K
						2	0.912889	0.969742	0.928889	0.983576	0.917333	0.955234	0.891556	0.952087	0.894222	0.922436				2	0.427556	0.489089	0.328889	0.36768	0.455111	0.476359	0.529778	0.590345	0.334222	0.429285			2	0.789333	0.776213	0.789333	0.776213	0.664	0.687128	0.821333	0.785915	0.733333	0.687011			2	0.572857	0.569838	0.561429
						4	0.948444	0.995367	0.950222	0.991626	0.902222	0.981807	0.944889	0.986639	0.885333	0.951162				4	0.448	0.405295	0.413333	0.415202	0.564444	0.527052	0.552889	0.563585	0.383111	0.494585			4	0.861333	0.812011	0.861333	0.812011	0.733333	0.687011	0.861333	0.822926	0.738667	0.688263			4	0.754286	0.755504	0.771429
						6	0.961778	0.99651	0.962667	0.997121	0.906667	0.979906	0.953778	0.994852	0.864889	0.953321				6	0.542222	0.513497	0.366222	0.316453	0.587556	0.609022	0.615111	0.613885	0.365333	0.348803			6	0.856	0.820853	0.856	0.820853	0.768	0.695149	0.877333	0.821244	0.754667	0.692019			6	0.817143	0.83552	0.84
						10	0.962667	0.997844	0.955556	0.997242	0.906667	0.987595	0.958222	0.997569	0.864	0.970661				10	0.560889	0.488272	0.492444	0.478668	0.647111	0.631997	0.610667	0.613306	0.457778	0.503285			10	0.874667	0.815336	0.874667	0.815336	0.773333	0.696401	0.877333	0.800939	0.746667	0.690141			10	0.93	0.945183	0.874286
						15	0.961778	0.997908	0.963556	0.99808	0.932444	0.993564	0.971556	0.998313	0.840889	0.967846				15	0.586667	0.542698	0.570667	0.515674	0.647111	0.65401	0.583111	0.526476	0.522667	0.600486			15	0.874667	0.795305	0.874667	0.795305	0.786667	0.699531	0.861333	0.762128	0.768	0.695149			15	0.94	0.962585	0.97
						25	0.965333	0.998492	0.966222	0.998435	0.936	0.995207	0.978667	0.99896	0.896889	0.987652				25	0.664	0.60166	0.56	0.488282	0.617778	0.62716	0.726222	0.715701	0.536	0.578801			25	0.885333	0.797809	0.885333	0.797809	0.749333	0.690767	0.885333	0.797809	0.749333	0.690767			25	1	1	0.97
						40	0.974222	0.998942	0.973333	0.998907	0.959111	0.997537	0.978667	0.999139	0.922222	0.991175				40	0.697778	0.623773	0.592	0.558977	0.706667	0.706769	0.747556	0.71613	0.551111	0.558751			40	0.882667	0.777152	0.882667	0.777152	0.733333	0.687011	0.88	0.761502	0.736	0.687637			40	1	1	1
						100	0.977778	0.999127	0.975111	0.999022	0.976889	0.998952	0.979556	0.999197	0.944	0.996312				100	0.784889	0.777504	0.736	0.716193	0.688889	0.715676	0.806222	0.826113	0.606222	0.585828			100	0.877333	0.745853	0.877333	0.745853	0.733333	0.687011	0.874667	0.735211	0.752	0.691393			100	1	1	1
																				% difference	Sob radial		Sob wind		Sob rad base		rd radial		EOT				% difference	Sob radial		Sob wind		Sob rad base		rd radial		EOT				MAE	Sob radial		Sob wind
																				r	K	P	K	P	K	P	K	P	K	P			r	K	P	K	P	K	P	K	P	K	P			r	K	P	K
																				2		0		0		0		0		0	57.0659		2		0		0				0			33.9719		2	0.266108		0.326639
																				4		19.1457		14.9733		18.2232		12.0174		-1.56424	-1.94983		4		3.60395		3.60395				7.16459			0		4	0.170844		0.232528
																				6		4.24599		57.0659		6.71562		-1.94983		36.0995			6		4.69949		4.69949				10.6188					6	0.0845588		0.106342
																				10		29.0444		25.4705		7.35309		18.1278		7.09295			10		11.4827		11.4827				20.296					10	0.0675073		0.0692096
																				15		30.4674		32.502		1.4056		39.694		1.83937			15		15.8304		15.8304				25.154					15	0.0478377		0.0497519
																				25		32.7501		39.9677		8.24885		0.0446674		6.7647			25		14.9863		14.9863				21.0916					25	0.0385291		0.0367184
																				40		39.7527		43.6007		3.85082		19.2611		4.07553			40		23.7616		23.7616				29.0485					40	0.0265985		0.0272071
																				100		22.2169		30.76		2.99492		15.2851		3.87231			100		32.2283		32.2283				33.9719					100	0.0148478		0.0159229
																																														186	0.00944692		0.0107276
																																														372	0.00684596		0.00867625
																																														745	0.00454437		0.00670851
																																														1489	0.00317088		0.00536364
						K-function (k=50)														G*-function (k=50) (first 10 important, rest unimportant)
						Average over 50 runs (following Saltelli et al.)														Average over 50 runs (following Saltelli et al.)
																				No shuffle
						Xi-based	Sob radial		Sob wind		Sob rad base		rd radial		EOT					Xi-based	Sob radial		Sob wind		Sob rad base		rd radial		EOT
						r	K	P	K	P	K	P	K	P	K	P				r	K	P	K	P	K	P	K	P	K	P
						2	0.985078	0.994921	0.985829		0.99569	0.992427	0.984065	0.993918						2	0.630302	0.82154	0.612637	0.779923	0.630596	0.832641	0.716571	0.892525	n/a	n/a
						4	0.990661	0.998421	0.989812	0.998824	0.998237	0.998293	0.986808	0.993356						4	0.646302	0.836552	0.637943	0.799285	0.668506	0.860682	0.710106	0.8868
						6	0.992555	0.999156	0.991804	0.998749	0.99742	0.998807	0.98991	0.993007						6	0.668571	0.85786	0.650482	0.81082	0.658449	0.856859	0.721339	0.884228
						10	0.995167	0.999629	0.995298	0.999636	0.999641	0.999438	0.993241	0.991864						10	0.678661	0.86796	0.683918	0.866432	0.676571	0.862188	0.737404	0.895648
						15	0.995951	0.999768	0.996147	0.999807	0.999967	0.999951	0.994318	0.993355						15	0.699951	0.882375	0.694922	0.884952	0.677976	0.866271	0.732898	0.89885
						25	0.997845	0.999903	0.997518	0.999902	1	1	0.997159	0.999842						25	0.720653	0.906715	0.723331	0.907581	0.679216	0.87071	0.745371	0.914112
						40	0.999576	0.999984	0.999151	0.999985	1	1	0.999151	0.999887						40	0.744098	0.926394	0.743902	0.926929	0.702367	0.892652	0.757943	0.933609
						100	0.999902	0.999999	0.999935	0.999999	1	1	0.999902	0.999998						100	0.762873	0.945026	0.76062	0.940111	0.692767	0.88202	0.764049	0.943003
						Mu-based	Sob radial		Sob wind		Sob rad base		rd radial		EOT					Mu-based	Sob radial		Sob wind		Sob rad base		rd radial		EOT
						r	K	P	K	P	K	P	K	P	K	P				r	K	P	K	P	K	P	K	P	K	P
						2	0.985078	0.994921	0.996058	0.996058	0.995722	0.992866	0.984065	0.993918						2	0.630302	0.82154	0.612637	0.779923	0.630596	0.832641	0.716571	0.892525	n/a	n/a
						4	0.987592	0.998985	0.987527	0.998538	0.995886	0.997088	0.983902	0.993279						4	0.658645	0.815214	0.640816	0.766028	0.695902	0.865122	0.711151	0.883373
						6	0.987886	0.998984	0.988245	0.999024	0.995722	0.996826	0.985861	0.993739						6	0.685584	0.853695	0.665502	0.805632	0.680653	0.851986	0.72911	0.898136
						10	0.986318	0.999362	0.989159	0.999474	0.995331	0.998018	0.987918	0.995069						10	0.680947	0.846069	0.68862	0.825248	0.700571	0.872024	0.739265	0.898177
						15	0.986776	0.999476	0.989029	0.999609	0.995298	0.998723	0.989029	0.996853						15	0.705437	0.863505	0.682351	0.826585	0.703543	0.868242	0.736229	0.896014
						25	0.988996	0.999677	0.987886	0.999653	0.993992	0.998741	0.990041	0.999771						25	0.716996	0.879392	0.718269	0.875242	0.70782	0.869906	0.741388	0.898836
						40	0.990531	0.999773	0.990139	0.999788	0.994188	0.999194	0.9904	0.999781						40	0.729143	0.89098	0.724212	0.886891	0.721731	0.896148	0.745045	0.912559
						100	0.992751	0.999881	0.991739	0.999867	0.993176	0.999362	0.993045	0.999886						100	0.744131	0.91557	0.743086	0.903108	0.722253	0.891684	0.752457	0.918322
[truncated: 24 more columns]

## Sheet: Plots (unprocessed)
															k=50
															r=6
															r=10
															r=20
															r=35
															r=35

## Sheet: Sensitivity example plot k=50
	Parameter	Output	S_Xi	Cumsum		h	index	unimp. Mean	unimp. Std	mu+3sigma		Parameter	Output	S_Xi	S_mu*	h5	10	15	20	25	30
1	50	Y_0	0.000111	0.000111		5	27	0.00172223	0.00167224	0.00673895		1	Y_0	0.143817	0.127171	0.00673895	0.0115551	0.016674	0.0218724	0.0260089	0.0280504
2	49	Y_0	0.000121	0.000232		10	33	0.00285009	0.00290167	0.0115551		2	Y_0	0.125857	0.086011	0.00673895	0.0115551	0.016674	0.0218724	0.0260089	0.0280504
3	48	Y_0	0.000188	0.00042		15	36	0.00382591	0.0042827	0.016674		3	Y_0	0.128872	0.10283	0.00673895	0.0115551	0.016674	0.0218724	0.0260089	0.0280504
4	40	Y_0	0.000202	0.000622		20	39	0.00494345	0.00564298	0.0218724		4	Y_0	0.107377	0.074838	0.00673895	0.0115551	0.016674	0.0218724	0.0260089	0.0280504
5	39	Y_0	0.000358	0.00098		25	42	0.00601539	0.0066645	0.0260089		5	Y_0	0.07834	0.093854	0.00673895	0.0115551	0.016674	0.0218724	0.0260089	0.0280504
6	30	Y_0	0.000374	0.001354		30	43	0.00646376	0.00719554	0.0280504		6	Y_0	0.051169	0.055911	0.00673895	0.0115551	0.016674	0.0218724	0.0260089	0.0280504
7	47	Y_0	0.00041	0.001764								7	Y_0	0.050634	0.073122	0.00673895	0.0115551	0.016674	0.0218724	0.0260089	0.0280504
8	46	Y_0	0.000446	0.00221			index -1/2					8	Y_0	0.042454	0.050582	0.00673895	0.0115551	0.016674	0.0218724	0.0260089	0.0280504
9	38	Y_0	0.000523	0.002733			26.5					9	Y_0	0.018091	0.033444	0.00673895	0.0115551	0.016674	0.0218724	0.0260089	0.0280504
10	29	Y_0	0.000679	0.003412			32.5					10	Y_0	0.024847	0.023789	0.00673895	0.0115551	0.016674	0.0218724	0.0260089	0.0280504
11	37	Y_0	0.000728	0.00414			35.5	G* function with 50 inputs				11	Y_0	0.019593	0.019782	0.00673895	0.0115551	0.016674	0.0218724	0.0260089	0.0280504
12	28	Y_0	0.000764	0.004904			38.5					12	Y_0	0.018678	0.025733	0.00673895	0.0115551	0.016674	0.0218724	0.0260089	0.0280504
13	44	Y_0	0.001027	0.005931			41.5					13	Y_0	0.017255	0.030749	0.00673895	0.0115551	0.016674	0.0218724	0.0260089	0.0280504
14	36	Y_0	0.001119	0.00705			42.5					14	Y_0	0.012732	0.016795	0.00673895	0.0115551	0.016674	0.0218724	0.0260089	0.0280504
15	45	Y_0	0.00115	0.0082								15	Y_0	0.013623	0.020528	0.00673895	0.0115551	0.016674	0.0218724	0.0260089	0.0280504
16	27	Y_0	0.001642	0.009842								16	Y_0	0.010147	0.012603	0.00673895	0.0115551	0.016674	0.0218724	0.0260089	0.0280504
17	43	Y_0	0.0018	0.011642								17	Y_0	0.009337	0.010374	0.00673895	0.0115551	0.016674	0.0218724	0.0260089	0.0280504
18	35	Y_0	0.001988	0.01363								18	Y_0	0.006705	0.007829	0.00673895	0.0115551	0.016674	0.0218724	0.0260089	0.0280504
19	26	Y_0	0.002026	0.015656								19	Y_0	0.005255	0.006482	0.00673895	0.0115551	0.016674	0.0218724	0.0260089	0.0280504
20	34	Y_0	0.002796	0.018452								20	Y_0	0.005041	0.005531	0.00673895	0.0115551	0.016674	0.0218724	0.0260089	0.0280504
21	42	Y_0	0.00296	0.021412								21	Y_0	0.018598	0.022569	0.00673895	0.0115551	0.016674	0.0218724	0.0260089	0.0280504
22	33	Y_0	0.004057	0.025469								22	Y_0	0.007939	0.01034	0.00673895	0.0115551	0.016674	0.0218724	0.0260089	0.0280504
23	25	Y_0	0.004245	0.029714								23	Y_0	0.005844	0.005434	0.00673895	0.0115551	0.016674	0.0218724	0.0260089	0.0280504
24	24	Y_0	0.004768	0.034482								24	Y_0	0.004768	0.005191	0.00673895	0.0115551	0.016674	0.0218724	0.0260089	0.0280504
25	20	Y_0	0.005041	0.039523								25	Y_0	0.004245	0.006492	0.00673895	0.0115551	0.016674	0.0218724	0.0260089	0.0280504
26	19	Y_0	0.005255	0.044778								26	Y_0	0.002026	0.001333	0.00673895	0.0115551	0.016674	0.0218724	0.0260089	0.0280504
27	23	Y_0	0.005844	0.050622								27	Y_0	0.001642	0.002391	0.00673895	0.0115551	0.016674	0.0218724	0.0260089	0.0280504
28	32	Y_0	0.006453	0.057075								28	Y_0	0.000764	0.001298	0.00673895	0.0115551	0.016674	0.0218724	0.0260089	0.0280504
29	18	Y_0	0.006705	0.06378								29	Y_0	0.000679	0.00153	0.00673895	0.0115551	0.016674	0.0218724	0.0260089	0.0280504
30	22	Y_0	0.007939	0.071719								30	Y_0	0.000374	0.000598	0.00673895	0.0115551	0.016674	0.0218724	0.0260089	0.0280504
31	17	Y_0	0.009337	0.081056								31	Y_0	0.016349	0.008323	0.00673895	0.0115551	0.016674	0.0218724	0.0260089	0.0280504
32	16	Y_0	0.010147	0.091203								32	Y_0	0.006453	0.0077	0.00673895	0.0115551	0.016674	0.0218724	0.0260089	0.0280504
33	14	Y_0	0.012732	0.103935								33	Y_0	0.004057	0.005544	0.00673895	0.0115551	0.016674	0.0218724	0.0260089	0.0280504
34	15	Y_0	0.013623	0.117558								34	Y_0	0.002796	0.004124	0.00673895	0.0115551	0.016674	0.0218724	0.0260089	0.0280504
35	31	Y_0	0.016349	0.133907								35	Y_0	0.001988	0.002802	0.00673895	0.0115551	0.016674	0.0218724	0.0260089	0.0280504
36	13	Y_0	0.017255	0.151162								36	Y_0	0.001119	0.001572	0.00673895	0.0115551	0.016674	0.0218724	0.0260089	0.0280504
37	9	Y_0	0.018091	0.169253								37	Y_0	0.000728	0.000931	0.00673895	0.0115551	0.016674	0.0218724	0.0260089	0.0280504
38	21	Y_0	0.018598	0.187851								38	Y_0	0.000523	0.000726	0.00673895	0.0115551	0.016674	0.0218724	0.0260089	0.0280504
39	12	Y_0	0.018678	0.206529								39	Y_0	0.000358	0.000493	0.00673895	0.0115551	0.016674	0.0218724	0.0260089	0.0280504																				x
40	11	Y_0	0.019593	0.226122								40	Y_0	0.000202	0.000247	0.00673895	0.0115551	0.016674	0.0218724	0.0260089	0.0280504
41	41	Y_0	0.020509	0.246631								41	Y_0	0.020509	0.021871	0.00673895	0.0115551	0.016674	0.0218724	0.0260089	0.0280504
42	10	Y_0	0.024847	0.271478								42	Y_0	0.00296	0.00357	0.00673895	0.0115551	0.016674	0.0218724	0.0260089	0.0280504
43	8	Y_0	0.042454	0.313932								43	Y_0	0.0018	0.002537	0.00673895	0.0115551	0.016674	0.0218724	0.0260089	0.0280504
44	7	Y_0	0.050634	0.364566								44	Y_0	0.001027	0.00167	0.00673895	0.0115551	0.016674	0.0218724	0.0260089	0.0280504
45	6	Y_0	0.051169	0.415735								45	Y_0	0.00115	0.001008	0.00673895	0.0115551	0.016674	0.0218724	0.0260089	0.0280504
46	5	Y_0	0.07834	0.494075								46	Y_0	0.000446	0.000963	0.00673895	0.0115551	0.016674	0.0218724	0.0260089	0.0280504
47	4	Y_0	0.107377	0.601452								47	Y_0	0.00041	0.000325	0.00673895	0.0115551	0.016674	0.0218724	0.0260089	0.0280504
48	2	Y_0	0.125857	0.727309								48	Y_0	0.000188	0.00018	0.00673895	0.0115551	0.016674	0.0218724	0.0260089	0.0280504
49	3	Y_0	0.128872	0.856181								49	Y_0	0.000121	0.000171	0.00673895	0.0115551	0.016674	0.0218724	0.0260089	0.0280504
50	1	Y_0	0.143817	0.999998								50	Y_0	0.000111	0.000106	0.00673895	0.0115551	0.016674	0.0218724	0.0260089	0.0280504

## Sheet: Sensitivity example plot k=10
	Parameter	Output	S_Xi	Cumsum		h	index	unimp. Mean	unimp. Std	mu+3sigma		Parameter	Output	S_Xi		h = 5	10	15	20	25	30
1	9	Y_0	9.8e-05	9.8e-05		5	7	0.00341233	0.00485971	0.0179915		1	Y_0	0.582424		0.0179915	0.0424886	0.102208	0.102208	0.102208	0.102208
2	10	Y_0	0.000154	0.000252		10	8	0.00749043	0.011666	0.0424886		2	Y_0	0.283152		0.0179915	0.0424886	0.102208	0.102208	0.102208	0.102208
3	8	Y_0	0.000795	0.001047		15	9	0.016803	0.0284683	0.102208		3	Y_0	0.081991		0.0179915	0.0424886	0.102208	0.102208	0.102208	0.102208
4	7	Y_0	0.001728	0.002775		20	9	0.016803	0.0284683	0.102208		4	Y_0	0.031959		0.0179915	0.0424886	0.102208	0.102208	0.102208	0.102208
5	6	Y_0	0.00513	0.007905		25	9	0.016803	0.0284683	0.102208		5	Y_0	0.012569		0.0179915	0.0424886	0.102208	0.102208	0.102208	0.102208
6	5	Y_0	0.012569	0.020474		30	9	0.016803	0.0284683	0.102208		6	Y_0	0.00513		0.0179915	0.0424886	0.102208	0.102208	0.102208	0.102208
7	4	Y_0	0.031959	0.052433			vertical lines		index - 1/2			7	Y_0	0.001728		0.0179915	0.0424886	0.102208	0.102208	0.102208	0.102208
8	3	Y_0	0.081991	0.134424			5	0	6.5			8	Y_0	0.000795		0.0179915	0.0424886	0.102208	0.102208	0.102208	0.102208
9	2	Y_0	0.283152	0.417576			4	0	7.5			9	Y_0	9.8e-05		0.0179915	0.0424886	0.102208	0.102208	0.102208	0.102208
10	1	Y_0	0.582424	0.582424			3	0	8.5			10	Y_0	0.000154		0.0179915	0.0424886	0.102208	0.102208	0.102208	0.102208
							3	0	8.5
							3	0	8.5
							3	0	8.5
	Kfun sobol radial k=10
																																									x
